# Supplementary material for: A human progeria-associated BAF-1 mutation modulates gene expression and accelerates aging in C. elegans
Source: EMBO J. 2024 Oct 4;43(22):18. doi: 10.1038/s44318-024-00261-8 (PMC11574047; doi:10.1038/s44318-024-00261-8)
Supplement: Supplementary file 12 — Source data Fig. 1 [file 44318_2024_261_MOESM12_ESM.zip]

Archive with 26 entries (19 files):
- Figure 1/
- Figure 1/1A/
- Figure 1/1A/Data_1A.xlsx
- Figure 1/1B/
- Figure 1/1B/Data_1B.xlsx
- Figure 1/1C/
- Figure 1/1C/BN189_MUT_day1.nd2
- Figure 1/1C/BN189_MUT_day1_8bit.tif
- Figure 1/1C/BN189_MUT_day2.nd2
- Figure 1/1C/BN189_MUT_day2_8bit.tif
- Figure 1/1C/BN189_MUT_day3.nd2
- Figure 1/1C/BN189_MUT_day3_8bit.tif
- Figure 1/1C/BN874_MUT_day1.nd2
- Figure 1/1C/BN874_MUT_day1_8bit.tif
- Figure 1/1C/BN874_MUT_day2.nd2
- Figure 1/1C/BN874_MUT_day2_8bit.tif
- Figure 1/1C/BN874_MUT_day3.nd2
- Figure 1/1C/BN874_MUT_day3_8bit.tif
- Figure 1/1D/
- Figure 1/1D/Data_1D.xlsx
- Figure 1/1E/
- Figure 1/1E/Lifespan.xlsx
- Figure 1/1E/Statistics.txt
- Figure 1/1F/
- Figure 1/1F/Lifespan.xlsx
- Figure 1/1F/Statistics.txt
