# Supplementary material for: A human progeria-associated BAF-1 mutation modulates gene expression and accelerates aging in C. elegans
Source: EMBO J. 2024 Oct 4;43(22):18. doi: 10.1038/s44318-024-00261-8 (PMC11574047; doi:10.1038/s44318-024-00261-8)
Supplement: Supplementary file 12 — Source data Fig. 1 [file 44318_2024_261_MOESM12_ESM.zip › Figure 1/1A/Data_1A.xlsx]

## Sheet: Hoja1
Experiment	DAY 0		DAY 1		DAY 2		DAY 3		DAY 4		Total
	WT	BAF-1(G12T)	WT	BAF-1(G12T)	WT	BAF-1(G12T)	WT	BAF-1(G12T)	WT	BAF-1(G12T)	WT	BAF-1(G12T)
R1	20	30	111	120	72	69	1	0	8	2	212	221
R1	26	42	115	89	89	44	7	0	3	0	240	175
R1	40	25	127	109	51	90	0	2	0	0	218	226
R1	36	41	125	135	55	45	0	0	0	0	216	221
R1	24	22	111	115	79	71	3	0	0	0	217	208
R2	21	33	121	127	86	41	17	1	0	0	245	202
R2	29	0	112	101	79	55	22	40	0	3	242	199
R2	12		107		77		28		0		224
R2	14		109		67		56		1		247
R3	48	11	76	72	40	71	21	10	0	0	185	164
R3	17	14	86	80	72	62	18	18	0	2	193	176
R3	28	33	67	69	67	69	18	9	0	0	180	180
R3	13	18	79	63	87	83	16	5	0	0	195	169
R3	15		66		49		46		4		180
Average	24.5	24.4545	100.857	98.1818	69.2857	63.6364	18.0714	7.72727	1.14286	0.636364	213.857	194.636
SD	10.8752	13.0182	21.4543	25.0193	15.3494	15.9955	16.7353	12.1581	2.34872	1.12006	24.1752	22.7344
F test	0.534685		0.593188		0.871303		0.316009		0.0245037		0.860792
t-test	0.992489		0.776082		0.379079		0.0986986		0.517842		0.0546431
