# Supplementary material for: A human progeria-associated BAF-1 mutation modulates gene expression and accelerates aging in C. elegans
Source: EMBO J. 2024 Oct 4;43(22):18. doi: 10.1038/s44318-024-00261-8 (PMC11574047; doi:10.1038/s44318-024-00261-8)
Supplement: Supplementary file 12 — Source data Fig. 1 [file 44318_2024_261_MOESM12_ESM.zip › Figure 1/1B/Data_1B.xlsx]

## Sheet: Hoja1
Experiment	Day 0		Day 1		Day 2		Day 3		Day 4		Total
	WT	BAF-1(G12T)	WT	BAF-1(G12T)	WT	BAF-1(G12T)	WT	BAF-1(G12T)	WT	BAF-1(G12T)	WT	BAF-1(G12T)
R1	109	59	139	10	18	1	0	0	0	0	266	70
R1	94	44	115	2	9	9	1	1	0	0	219	56
R1	2	77	95	15	116	2	4	1	0	0	217	95
R1	20	64	120	71	71	1	0	0	0	0	211	136
R1	100		125		17		0		0		242
R1	91		136		5		0		0		232
R1	79		118		47		0		2		246
R2	58	33	189	27	35	2	1	0	0	0	283	62
R2	59	27	165	3	44	0	1	0	0	0	269	30
R2	81	40	173	6	10	4	0	0	0	0	264	50
R2	42	8	161	0	71	3	2	4	0	0	276	15
R2	46	31	162	35	47	2	0	0	0	0	255	68
R2	39	13	138	4	20	1	0	0	0	0	197	18
R2	35	14	173	109	36	1	3	0	0	0	247	124
R2	77		190		25		0		0		292
R3	53	45	76	8	5	4	1	1	0	0	135	58
R3	33	66	125	28	37	1	0	0	1	0	196	95
R3	36	43	21	4	9	1	4	1	3	1	73	50
R3	21	78	3	84	9	6	1	1	0	0	34	169
R3	64	85	119	99	49	2	10	0	0	0	242	186
R3	28	54	42	59	91	6	0	1	0	1	161	121
R3		28		2		4		0		0		34
R3		14		63		0		8		1		86
R4	61	64	152	22	10	0	1	0	0	0	224	86
R4	58	28	134	18	16	0	0	0	0	0	208	46
R4	50	28	147	13	14	0	1	0	0	0	212	41
R4	50	46	132	15	9	1	0	0	0	0	191	62
R4	48	30	110	14	0	0	1	0	0	0	159	44
R5	28	34	109	8	56	4	1	0	1	0	195	46
R5	25	36	117	21	71	15	0	2	0	0	213	74
R5	15	28	88	5	60	0	1	0	0	0	164	33
R5	29	31	98	45	63	2	0	0	0	0	190	78
R5	12	36	79	10	81	3	6	0	8	0	186	49
R5		48		52		0		5		0		105
R6	63	95	102	92	39	0	7	0	0	0	211	187
R6	57	74	121	87	26	0	0	0	0	0	204	161
R6	100	61	132	91	5	1	0	0	0	0	237	153
R6	98	31	140	60	3	18	0	0	0	0	241	109
R6	83	46	117	77	2	1	0	0	0	0	202	124
R6	100		126		5		0		0		231
R7	81	47	121	50	17	1	0	0	0	0	219	98
R7	66	58	116	42	26	0	0	0	0	0	208	100
R7	82	59	106	65	18	3	0	0	0	0	206	127
R7	65	52	117	59	16	0	0	0	0	0	198	111
R7	83	58	116	82	0	3	0	0	0	0	199	143
Average	57.6429	45.325	120.595	38.925	31.1429	2.55	1.09524	0.625	0.357143	0.075	210.833	87.5
SD	27.9545	20.5119	38.4308	33.2546	28.1569	3.82937	2.15055	1.59627	1.34021	0.266747	49.5078	46.2884
F test	0.0545414		0.366165		4.37934e-24		0.0640153		5.87078e-18		0.6749
t-test	0.0261773		2.90506e-16		6.71553e-08		0.266122		0.188093		6.85357e-19
	DAY 0 OOCYTES		DAY 1 OOCYTES		DAY 2 OOCYTES		DAY 3 OOCYTES		DAY 4 OOCYTES		Total
	WT	BAF-1(G12T)	WT	BAF-1(G12T)	WT	BAF-1(G12T)	WT	BAF-1(G12T)	WT	BAF-1(G12T)	WT	BAF-1(G12T)
R5	0	22	0	58	16	1	18	0	0	0	34	81
R5	0	10	0	84	24	11	3	0	0	0	27	105
R5	0	14	0	59	6	0	14	1	0	0	20	74
R5	0	1	0	24	3	49	0	0	0	0	3	74
R5	0	1	0	26	19	1	9	0	0	0	28	28
R5		8		25		12		0		0		45
R6	0	0	0	20	5	5	5	0	0	0	10	25
R6	0	0	0	13	0	30	0	0	0	0	0	43
R6	0	0	0	30	3	8	0	0	0	0	3	38
R6	0	0	0	0	0	37	0	0	0	0	0	37
R6	0	0	0	0	0	16	0	3	0	0	0	19
R6	0		0		0		0		0		0
R7	0	0	3	35	22	51	4	28	0	0	29	114
R7	0	0	4	21	23	6	3	3	0	0	30	30
R7	0	0	3	29	9	45	1	7	0	0	13	81
R7	0	0	1	34	10	15	0	0	0	0	11	49
R7	0	0	2	42	7	29	2	4	0	0	11	75
Average	0	3.5	0.8125	31.25	9.1875	19.75	3.6875	2.875	0	0	13.6875	57.375
SD	0	6.58281	1.37689	21.6779	8.81074	17.8307	5.46161	7.00357	0	0	12.4938	29.2207
F test	#DIV/0!		6.95348e-15		0.00969251		0.345946		#DIV/0!		0.00213424
t-test	0.0504457		4.87059e-05		0.0451696		0.716983		#DIV/0!		2.0943e-05
