# Supplementary material for: A human progeria-associated BAF-1 mutation modulates gene expression and accelerates aging in C. elegans
Source: EMBO J. 2024 Oct 4;43(22):18. doi: 10.1038/s44318-024-00261-8 (PMC11574047; doi:10.1038/s44318-024-00261-8)
Supplement: Supplementary file 12 — Source data Fig. 1 [file 44318_2024_261_MOESM12_ESM.zip › Figure 1/1D/Data_1D.xlsx]

## Sheet: Hoja1
DAY 1	day1
Fisher's exact test
P value	0.4286
P value summary	ns
One- or two-tailed	Two-tailed
Statistically significant? (alpha<0.05)	No
Data analyzed	sperm	no SPERM	Total
CONTROL	5	1	6
BAF-1(g12t)	8	0	8
Total	13	1	14
DAY 2	day 2
Fisher's exact test
P value	1
P value summary	ns
One- or two-tailed	Two-tailed
Statistically significant? (alpha<0.05)	No
Data analyzed	Sperm 2	no sperm	Total
CONTROL	4	3	7
BAF-1(g12t)	8	4	12
Total	12	7	19
DAY 3	day 3
Fisher's exact test
P value	0.0181
P value summary	*
One- or two-tailed	Two-tailed
Statistically significant? (alpha<0.05)	Yes
Data analyzed	Sperm 3	no sperm	Total
CONTROL	6	5	11
BAF-1(g12t)	0	8	8
Total	6	13	19
