# Supplementary material for: A human progeria-associated BAF-1 mutation modulates gene expression and accelerates aging in C. elegans
Source: EMBO J. 2024 Oct 4;43(22):18. doi: 10.1038/s44318-024-00261-8 (PMC11574047; doi:10.1038/s44318-024-00261-8)
Supplement: Supplementary file 12 — Source data Fig. 1 [file 44318_2024_261_MOESM12_ESM.zip › Figure 1/1E/Lifespan.xlsx]

## Sheet: Legend
Figure 1E - Lifespan
experiment	independent experiment identifier
strain	1 = BN808 baf-1(G12T); daf-16(RNAi); 2 = BN808 baf-1(G12T); control RNAi; 3 = N2 WT; daf-16(RNAi); 4 = N2 WT; control RNAi
time	days post L4
status	0 = censored; 1 = dead

## Sheet: Data
experiment	strain	time	status
1	1	1	0
1	1	2	0
1	1	2	0
1	1	2	0
1	1	2	0
1	1	2	0
1	1	3	1
1	1	3	0
1	1	3	0
1	1	4	1
1	1	4	0
1	1	6	1
1	1	6	0
1	1	6	1
1	1	6	1
1	1	6	0
1	1	6	1
1	1	7	1
1	1	8	1
1	1	8	1
1	1	8	0
1	1	8	0
1	1	8	1
1	1	8	1
1	1	9	1
1	1	9	1
1	1	9	1
1	1	9	1
1	1	9	1
1	1	9	1
1	1	9	1
1	1	9	1
1	1	9	1
1	1	9	1
1	1	9	1
1	1	9	1
1	1	9	1
1	1	9	1
1	1	9	1
1	1	9	0
1	1	9	0
1	1	10	1
1	1	10	1
1	1	10	1
1	1	10	1
1	1	10	1
1	1	10	1
1	1	10	0
1	1	10	1
1	1	10	1
1	1	10	1
1	1	10	0
1	1	10	1
1	1	10	1
1	1	10	1
1	1	10	1
1	1	10	1
1	1	10	1
1	1	10	1
1	1	10	1
1	1	11	1
1	1	11	1
1	1	11	1
1	1	11	1
1	1	11	1
1	1	11	1
1	1	11	1
1	1	11	1
1	1	11	1
1	1	11	1
1	1	11	1
1	1	11	1
1	1	11	1
1	1	11	1
1	1	11	1
1	1	11	1
1	1	11	1
1	1	11	1
1	1	11	1
1	1	11	1
1	1	11	1
1	1	13	1
1	1	13	1
1	1	13	1
1	1	13	1
1	1	13	1
1	1	13	1
1	1	13	1
1	1	13	1
1	1	13	1
1	1	13	1
1	1	13	1
1	1	13	1
1	1	13	0
1	1	13	1
1	1	13	1
1	1	13	1
1	1	13	1
1	1	13	1
1	1	13	1
1	1	13	1
1	1	13	1
1	1	13	1
1	1	13	1
1	1	13	1
1	1	13	1
1	1	13	1
1	1	13	1
1	1	13	1
1	1	13	1
1	1	13	1
1	1	13	1
1	1	13	1
1	1	13	1
1	1	13	1
1	1	13	1
1	1	13	1
1	1	13	1
1	1	14	1
1	1	14	1
1	1	16	1
1	2	1	0
1	2	2	0
1	2	2	0
1	2	2	0
1	2	2	0
1	2	2	0
1	2	2	1
1	2	3	0
1	2	3	0
1	2	4	0
1	2	5	0
1	2	6	1
1	2	6	1
1	2	6	1
1	2	6	1
1	2	6	1
1	2	8	1
1	2	8	1
1	2	8	1
1	2	9	1
1	2	9	0
1	2	9	0
1	2	9	1
1	2	9	1
1	2	9	1
1	2	10	1
1	2	10	1
1	2	10	1
1	2	10	1
1	2	10	1
1	2	10	1
1	2	10	1
1	2	10	1
1	2	10	1
1	2	11	1
1	2	11	1
1	2	11	1
1	2	11	1
1	2	11	1
1	2	12	1
1	2	13	1
1	2	13	1
1	2	13	1
1	2	13	1
1	2	13	1
1	2	13	1
1	2	13	1
1	2	13	1
1	2	13	1
1	2	13	1
1	2	13	1
1	2	13	1
1	2	13	1
1	2	13	1
1	2	13	1
1	2	13	1
1	2	13	1
1	2	13	1
1	2	14	1
1	2	14	1
1	2	14	1
1	2	14	1
1	2	14	1
1	2	14	1
1	2	14	1
1	2	14	1
1	2	14	1
1	2	14	1
1	2	14	1
1	2	14	1
1	2	14	1
1	2	14	1
1	2	14	1
1	2	14	1
1	2	14	1
1	2	14	1
1	2	14	1
1	2	14	1
1	2	14	1
1	2	14	1
1	2	14	1
1	2	15	1
1	2	15	1
1	2	15	1
1	2	15	1
1	2	15	1
1	2	15	1
1	2	15	1
1	2	15	1
1	2	15	1
1	2	15	1
1	2	15	1
1	2	15	1
1	2	15	1
1	2	15	1
1	2	15	1
1	2	15	1
1	2	15	1
1	2	15	1
1	2	15	1
1	2	15	1
1	2	15	1
1	2	16	1
1	2	16	1
1	2	16	1
1	2	16	1
1	2	16	1
1	2	16	1
1	2	16	1
1	2	16	1
1	2	16	1
1	2	16	1
1	2	16	1
1	2	17	1
1	2	17	1
1	2	17	1
1	2	18	1
1	2	18	1
1	2	21	1
1	2	21	1
1	2	21	0
1	3	2	1
1	3	2	0
1	3	2	0
1	3	3	0
1	3	3	0
1	3	3	0
1	3	6	0
1	3	6	1
1	3	7	0
1	3	7	0
1	3	8	1
1	3	8	1
1	3	8	1
1	3	8	1
1	3	8	1
1	3	8	0
1	3	9	1
1	3	9	1
1	3	9	1
1	3	9	1
1	3	9	1
1	3	9	1
1	3	9	1
1	3	9	1
1	3	9	1
1	3	9	1
1	3	9	1
1	3	9	1
1	3	9	1
1	3	9	1
1	3	9	1
1	3	10	1
1	3	10	1
1	3	10	1
1	3	10	1
1	3	10	1
1	3	10	1
1	3	10	1
1	3	10	1
1	3	10	1
1	3	10	1
1	3	10	1
1	3	10	1
1	3	10	1
1	3	10	1
1	3	10	1
1	3	10	1
1	3	10	1
1	3	10	1
1	3	10	1
1	3	10	1
1	3	10	1
1	3	10	1
1	3	10	1
1	3	11	1
1	3	11	1
1	3	11	1
1	3	11	1
1	3	11	1
1	3	11	1
1	3	11	1
1	3	11	1
1	3	11	1
1	3	11	1
1	3	11	1
1	3	11	1
1	3	11	1
1	3	11	1
1	3	11	1
1	3	11	1
1	3	11	1
1	3	11	1
1	3	11	1
1	3	11	1
1	3	11	1
1	3	13	1
1	3	13	1
1	3	13	1
1	3	13	1
1	3	13	1
1	3	13	1
1	3	13	1
1	3	13	1
1	3	13	1
1	3	13	1
1	3	13	1
1	3	13	1
1	3	13	1
1	3	13	1
1	3	13	1
1	3	13	1
1	3	13	1
1	3	13	1
1	3	13	1
1	3	13	1
1	3	13	1
1	3	13	1
1	3	13	1
1	3	13	1
1	3	13	1
1	3	13	1
1	3	13	1
1	3	13	1
1	3	13	1
1	3	13	1
1	3	13	1
1	3	13	1
1	3	13	1
1	3	13	1
1	3	13	1
1	3	13	1
1	3	13	1
1	3	13	1
1	3	13	1
1	3	13	1
1	3	13	1
1	3	13	1
1	3	13	1
1	3	13	1
1	3	13	1
1	3	13	1
1	3	13	1
1	3	13	1
1	3	13	1
1	3	14	1
1	3	14	1
1	3	15	1
1	3	15	1
1	4	1	0
1	4	2	1
1	4	2	0
1	4	2	0
1	4	3	0
1	4	3	0
1	4	3	1
1	4	3	0
1	4	3	0
1	4	3	0
1	4	4	0
1	4	4	1
1	4	6	1
1	4	6	1
1	4	6	0
1	4	7	1
1	4	8	1
1	4	8	1
1	4	8	1
1	4	9	1
1	4	9	0
1	4	9	0
1	4	9	1
1	4	10	1
1	4	10	1
1	4	10	1
1	4	11	1
1	4	11	1
1	4	13	1
1	4	13	1
1	4	13	1
1	4	13	1
1	4	13	1
1	4	13	1
1	4	13	1
1	4	13	1
1	4	13	1
1	4	13	1
1	4	13	1
1	4	13	1
1	4	13	1
1	4	13	1
1	4	13	1
1	4	13	1
1	4	13	1
1	4	13	1
1	4	13	1
1	4	13	1
1	4	14	1
1	4	14	1
1	4	14	1
1	4	14	1
1	4	14	1
1	4	14	1
1	4	14	1
1	4	14	1
1	4	14	1
1	4	14	1
1	4	14	1
1	4	15	1
1	4	15	1
1	4	15	1
1	4	15	1
1	4	15	1
1	4	15	1
1	4	15	1
1	4	15	1
1	4	15	1
1	4	15	1
1	4	15	1
1	4	15	1
1	4	15	1
1	4	15	1
1	4	15	1
1	4	15	1
1	4	16	1
1	4	16	1
1	4	16	1
1	4	16	1
1	4	16	1
1	4	16	1
1	4	16	1
1	4	16	1
1	4	16	1
1	4	16	1
1	4	16	1
1	4	16	1
1	4	16	1
1	4	16	1
1	4	16	1
1	4	16	1
1	4	16	1
1	4	16	1
1	4	16	1
1	4	17	1
1	4	17	1
1	4	17	1
1	4	17	1
1	4	17	1
1	4	17	1
1	4	18	1
1	4	18	1
1	4	18	1
1	4	18	1
1	4	18	1
1	4	18	1
1	4	18	1
1	4	18	1
1	4	18	1
1	4	21	1
1	4	21	1
1	4	21	1
1	4	21	1
1	4	21	1
1	4	21	1
1	4	21	1
1	4	21	1
1	4	21	1
1	4	21	1
1	4	21	1
1	4	21	1
1	4	21	1
1	4	23	1
1	4	24	1
1	4	25	1
2	1	2	1
2	1	3	1
2	1	5	0
2	1	5	1
2	1	5	1
2	1	5	1
2	1	5	1
2	1	6	0
2	1	6	1
2	1	6	1
2	1	6	1
2	1	6	1
2	1	7	1
2	1	7	1
2	1	7	1
2	1	7	1
2	1	7	1
2	1	7	1
2	1	7	1
2	1	8	1
2	1	8	1
2	1	8	1
2	1	8	1
2	1	8	1
2	1	8	1
2	1	8	1
2	1	8	1
2	1	8	1
2	1	8	1
2	1	8	1
2	1	8	1
2	1	8	1
2	1	9	1
2	1	9	1
2	1	9	1
2	1	9	1
2	1	9	1
2	1	9	1
2	1	9	1
2	1	9	1
2	1	9	1
2	1	9	1
2	1	9	1
2	1	9	1
2	1	9	1
2	1	9	1
2	1	9	1
2	1	9	1
2	1	9	1
2	1	10	1
2	1	10	1
2	1	10	1
2	1	10	1
2	1	10	1
2	1	10	1
2	1	10	1
2	1	10	1
2	1	10	1
2	1	10	1
2	1	10	1
2	1	10	1
2	1	10	1
2	1	10	1
2	1	10	1
2	1	10	1
2	1	10	1
2	1	10	1
2	1	10	1
2	1	10	1
2	1	10	1
2	1	10	1
2	1	10	1
2	1	10	1
2	1	10	1
2	1	10	1
2	1	10	1
2	1	10	1
2	1	10	1
2	1	10	1
2	1	10	1
2	1	10	1
2	1	10	1
2	1	10	1
2	1	10	1
2	1	10	1
2	1	10	1
2	1	10	1
2	1	10	1
2	1	10	1
2	1	10	1
2	1	10	1
2	1	10	1
2	1	10	1
2	1	10	1
2	1	10	1
2	1	10	1
2	1	10	1
2	1	13	1
2	1	13	1
2	1	13	1
2	1	13	1
2	1	13	1
2	1	13	1
2	1	13	1
2	1	13	1
2	1	13	1
2	1	13	1
2	1	13	1
2	1	13	1
2	1	13	1
2	1	13	1
2	1	13	1
2	1	13	1
2	1	13	1
2	1	13	1
2	1	13	1
2	1	13	1
2	1	13	1
2	1	13	1
2	1	13	1
2	1	13	1
2	2	2	0
2	2	2	0
2	2	3	1
2	2	3	0
2	2	3	0
2	2	3	0
2	2	3	0
2	2	5	0
2	2	5	1
2	2	5	0
2	2	5	1
2	2	6	0
2	2	7	0
2	2	7	1
2	2	7	1
2	2	7	1
2	2	7	1
2	2	7	1
2	2	8	1
2	2	8	1
2	2	8	1
2	2	8	1
2	2	8	1
2	2	8	1
2	2	8	1
2	2	8	1
2	2	8	1
2	2	8	1
2	2	8	1
2	2	8	1
2	2	8	1
2	2	8	1
2	2	8	1
2	2	9	1
2	2	9	1
2	2	9	1
2	2	9	1
2	2	9	1
2	2	9	1
2	2	9	1
2	2	9	1
2	2	10	1
2	2	10	1
2	2	10	1
2	2	10	1
2	2	10	1
2	2	10	1
2	2	10	1
2	2	10	1
2	2	13	1
2	2	13	1
2	2	13	1
2	2	13	1
2	2	13	1
2	2	13	1
2	2	13	1
2	2	13	1
2	2	13	1
2	2	13	1
2	2	13	1
2	2	13	1
2	2	13	1
2	2	13	1
2	2	13	1
2	2	13	1
2	2	13	1
2	2	13	1
2	2	13	1
2	2	13	1
2	2	13	1
2	2	13	1
2	2	13	1
2	2	13	1
2	2	13	1
2	2	13	1
2	2	13	1
2	2	13	1
2	2	13	1
2	2	13	1
2	2	13	1
2	2	13	1
2	2	13	1
2	2	13	1
2	2	13	1
2	2	13	1
2	2	13	1
2	2	13	1
2	2	13	1
2	2	13	1
2	2	13	1
2	2	13	1
2	2	13	1
2	2	13	1
2	2	13	1
2	2	13	1
2	2	13	1
2	2	13	1
2	2	14	1
2	2	14	1
2	2	14	1
2	2	14	1
2	2	14	1
2	2	14	1
2	2	14	1
2	2	14	1
2	2	14	1
2	2	14	1
2	2	14	1
2	2	15	0
2	2	15	1
2	2	15	1
2	2	15	1
2	2	15	1
2	2	15	1
2	2	15	1
2	2	16	1
2	2	16	1
2	2	16	1
2	2	16	1
2	2	17	1
2	3	2	0
2	3	2	0
2	3	2	1
2	3	2	0
2	3	3	0
2	3	5	1
2	3	5	1
2	3	5	1
2	3	6	1
2	3	6	1
2	3	6	1
2	3	7	1
2	3	7	1
2	3	7	1
2	3	8	1
2	3	8	1
2	3	8	1
2	3	8	1
2	3	8	1
2	3	8	1
2	3	8	1
2	3	8	1
2	3	8	1
2	3	8	1
2	3	8	1
2	3	9	1
2	3	9	1
2	3	9	1
2	3	9	1
2	3	9	1
2	3	9	1
2	3	9	1
2	3	9	1
2	3	9	1
2	3	9	1
2	3	9	1
2	3	9	1
2	3	9	1
2	3	9	1
2	3	9	1
2	3	9	1
2	3	9	1
2	3	10	1
2	3	10	1
2	3	10	1
2	3	10	1
2	3	10	1
2	3	10	1
2	3	10	1
2	3	10	1
2	3	10	1
2	3	10	1
2	3	10	1
2	3	10	1
2	3	10	1
2	3	10	1
2	3	10	1
2	3	10	1
2	3	10	1
2	3	10	1
2	3	10	1
2	3	10	1
2	3	10	1
2	3	10	1
2	3	10	1
2	3	10	1
2	3	10	1
2	3	10	1
2	3	13	1
2	3	13	1
2	3	13	1
2	3	13	1
2	3	13	1
2	3	13	0
2	3	13	1
2	3	13	1
2	3	13	1
2	3	13	1
2	3	13	1
2	3	13	1
2	3	13	1
2	3	13	1
2	3	13	1
2	3	13	1
2	3	13	1
2	3	13	1
2	3	13	1
2	3	13	1
2	3	13	1
2	3	13	1
2	3	13	1
2	3	13	1
2	3	13	1
2	3	13	1
2	3	13	1
2	3	13	1
2	3	13	1
2	3	13	1
2	3	13	1
2	3	13	1
2	3	13	1
2	3	13	1
2	3	13	1
2	3	13	1
2	3	13	1
2	3	13	1
2	3	13	1
2	3	13	1
2	3	13	1
2	3	13	1
2	3	13	1
2	3	13	1
2	3	13	1
2	3	13	0
2	3	14	0
2	3	14	1
2	3	14	1
2	3	14	1
2	3	14	1
2	3	14	1
2	3	14	1
2	3	14	1
2	3	14	1
2	3	14	1
2	3	15	1
2	3	15	1
2	3	15	1
2	3	17	1
2	3	17	1
2	4	1	0
2	4	1	0
2	4	2	0
2	4	2	0
2	4	2	1
2	4	2	0
2	4	3	1
2	4	3	0
2	4	3	0
2	4	3	0
2	4	6	1
2	4	7	0
2	4	7	1
2	4	7	1
2	4	7	1
2	4	7	1
2	4	7	1
2	4	7	0
2	4	7	1
2	4	8	1
2	4	8	1
2	4	8	1
2	4	8	1
2	4	8	0
2	4	8	1
2	4	8	1
2	4	9	1
2	4	9	1
2	4	9	1
2	4	9	1
2	4	10	1
2	4	10	0
2	4	10	0
2	4	10	0
2	4	10	0
2	4	10	0
2	4	10	0
2	4	10	0
2	4	10	0
2	4	10	0
2	4	10	0
2	4	10	0
2	4	10	0
2	4	10	0
2	4	10	0
2	4	10	0
2	4	10	0
2	4	10	1
2	4	10	1
2	4	13	0
2	4	13	1
2	4	13	1
2	4	13	1
2	4	13	1
2	4	13	1
2	4	13	1
2	4	13	1
2	4	13	1
2	4	13	1
2	4	13	1
2	4	13	1
2	4	13	1
2	4	13	1
2	4	13	1
2	4	13	1
2	4	13	1
2	4	13	1
2	4	13	1
2	4	13	1
2	4	13	1
2	4	13	1
2	4	13	1
2	4	13	1
2	4	13	1
2	4	13	1
2	4	13	1
2	4	13	1
2	4	13	1
2	4	13	1
2	4	13	1
2	4	13	1
2	4	14	1
2	4	14	1
2	4	14	1
2	4	14	1
2	4	14	1
2	4	14	1
2	4	14	1
2	4	15	1
2	4	15	1
2	4	15	1
2	4	15	1
2	4	15	1
2	4	15	1
2	4	15	1
2	4	15	1
2	4	15	1
2	4	15	1
2	4	15	1
2	4	15	1
2	4	16	1
2	4	16	1
2	4	16	0
2	4	16	1
2	4	16	1
2	4	16	1
2	4	16	1
2	4	16	1
2	4	16	1
2	4	16	1
2	4	17	1
2	4	17	1
2	4	17	1
2	4	17	1
2	4	17	1
2	4	17	1
2	4	17	1
2	4	17	1
2	4	17	1
2	4	17	1
2	4	17	1
2	4	17	1
2	4	18	1
2	4	19	1
2	4	19	1
2	4	20	1
2	4	20	1
2	4	20	1
3	1	2	0
3	1	2	0
3	1	2	1
3	1	3	0
3	1	3	0
3	1	3	0
3	1	3	0
3	1	3	1
3	1	3	1
3	1	4	0
3	1	5	0
3	1	5	1
3	1	6	1
3	1	6	1
3	1	6	1
3	1	6	1
3	1	6	1
3	1	7	1
3	1	7	1
3	1	7	1
3	1	7	1
3	1	7	1
3	1	7	1
3	1	7	1
3	1	7	1
3	1	7	1
3	1	7	1
3	1	7	1
3	1	8	1
3	1	8	1
3	1	8	1
3	1	8	1
3	1	8	1
3	1	8	1
3	1	8	1
3	1	8	1
3	1	8	1
3	1	8	1
3	1	8	1
3	1	8	1
3	1	9	1
3	1	9	1
3	1	9	1
3	1	9	1
3	1	9	1
3	1	9	1
3	1	9	1
3	1	9	1
3	1	9	1
3	1	9	1
3	1	9	1
3	1	9	1
3	1	9	1
3	1	9	1
3	1	9	1
3	1	9	1
3	1	9	1
3	1	9	1
3	1	9	1
3	1	9	1
3	1	9	1
3	1	10	1
3	1	10	1
3	1	10	1
3	1	10	1
3	1	10	1
3	1	10	1
3	1	10	1
3	1	10	1
3	1	10	1
3	1	10	1
3	1	10	1
3	1	10	1
3	1	10	1
3	1	10	1
3	1	10	1
3	1	10	1
3	1	10	1
3	1	10	1
3	1	10	1
3	1	10	1
3	1	10	1
3	1	10	1
3	1	10	1
3	1	10	1
3	1	10	1
3	1	10	1
3	1	10	1
3	1	10	1
3	1	10	1
3	1	10	1
3	1	10	1
3	1	10	1
3	1	10	1
3	1	10	1
3	1	10	1
3	1	10	1
3	1	10	1
3	1	10	1
3	1	12	1
3	1	12	1
3	1	12	1
3	1	12	1
3	1	12	1
3	1	12	1
3	1	12	1
3	1	12	1
3	1	12	1
3	1	12	1
3	1	12	1
3	1	12	1
3	1	12	1
3	1	12	1
3	1	12	1
3	1	12	1
3	1	12	1
3	1	12	1
3	1	12	1
3	1	12	1
3	1	15	0
3	2	3	0
3	2	3	1
3	2	3	0
3	2	4	0
3	2	4	1
3	2	4	0
3	2	4	0
3	2	5	1
3	2	6	0
3	2	6	1
3	2	6	0
3	2	6	0
3	2	7	1
3	2	7	1
3	2	7	0
3	2	7	1
3	2	7	1
3	2	7	1
3	2	7	0
3	2	7	1
3	2	8	1
3	2	8	1
3	2	8	1
3	2	8	1
3	2	8	0
3	2	8	1
3	2	8	1
3	2	8	1
3	2	8	1
3	2	8	0
3	2	8	1
3	2	8	1
3	2	8	1
3	2	8	1
3	2	9	1
3	2	9	1
3	2	9	1
3	2	9	1
3	2	9	1
3	2	9	1
3	2	9	1
3	2	9	1
3	2	9	1
3	2	9	1
3	2	9	1
3	2	9	1
3	2	9	1
3	2	9	1
3	2	9	1
3	2	10	1
3	2	10	1
3	2	10	1
3	2	10	1
3	2	10	1
3	2	10	0
3	2	12	1
3	2	12	1
3	2	12	1
3	2	12	1
3	2	12	1
3	2	12	1
3	2	12	1
3	2	12	1
3	2	12	1
3	2	12	1
3	2	12	1
3	2	12	1
3	2	12	1
3	2	12	1
3	2	12	1
3	2	12	1
3	2	12	1
3	2	12	1
3	2	12	1
3	2	12	1
3	2	12	1
3	2	12	1
3	2	12	1
3	2	12	1
3	2	12	1
3	2	12	1
3	2	12	1
3	2	12	1
3	2	13	1
3	2	13	1
3	2	13	1
3	2	13	1
3	2	13	1
3	2	13	1
3	2	13	1
3	2	13	1
3	2	13	1
3	2	13	1
3	2	13	1
3	2	13	1
3	2	13	1
3	2	13	1
3	2	13	1
3	2	13	1
3	2	13	1
3	2	14	1
3	2	14	1
3	2	14	1
3	2	14	1
3	2	14	1
3	2	14	1
3	2	15	1
3	2	15	1
3	2	15	1
3	2	15	1
3	2	15	1
3	2	15	1
3	2	15	1
3	2	15	1
3	2	16	1
3	2	16	1
3	2	16	1
3	2	17	1
3	2	17	1
3	2	17	1
3	3	1	1
3	3	2	0
3	3	2	0
3	3	2	0
3	3	3	0
3	3	3	0
3	3	3	0
3	3	3	0
3	3	3	0
3	3	3	0
3	3	4	0
3	3	4	0
3	3	4	0
3	3	5	1
3	3	6	0
3	3	7	0
3	3	7	1
3	3	7	1
3	3	7	1
3	3	8	1
3	3	8	1
3	3	8	1
3	3	8	1
3	3	8	1
3	3	8	1
3	3	8	1
3	3	8	1
3	3	8	1
3	3	9	1
3	3	9	1
3	3	9	1
3	3	9	1
3	3	9	1
3	3	9	1
3	3	9	1
3	3	9	1
3	3	9	1
3	3	9	1
3	3	9	1
3	3	9	1
3	3	9	1
3	3	9	1
3	3	9	1
3	3	9	1
3	3	9	1
3	3	9	1
3	3	9	1
3	3	10	1
3	3	10	1
3	3	10	1
3	3	10	1
3	3	10	1
3	3	10	1
3	3	10	1
3	3	10	1
3	3	10	1
3	3	10	1
3	3	10	1
3	3	10	1
3	3	10	1
3	3	10	1
3	3	10	1
3	3	10	1
3	3	12	1
3	3	12	1
3	3	12	1
3	3	12	1
3	3	12	1
3	3	12	1
3	3	12	1
3	3	12	1
3	3	12	1
3	3	12	1
3	3	12	1
3	3	12	1
3	3	12	1
3	3	12	1
3	3	12	1
3	3	12	1
3	3	12	1
3	3	12	1
3	3	12	1
3	3	12	1
3	3	12	1
3	3	12	1
3	3	12	1
3	3	12	1
3	3	12	1
3	3	12	1
3	3	12	1
3	3	12	1
3	3	12	1
3	3	12	1
3	3	12	1
3	3	12	1
3	3	12	1
3	3	12	1
3	3	12	1
3	3	12	1
3	3	12	1
3	3	13	1
3	3	13	1
3	3	13	1
3	3	13	1
3	3	13	1
3	3	13	1
3	3	13	1
3	3	13	1
3	3	13	1
3	3	13	1
3	3	13	1
3	3	13	1
3	3	13	1
3	3	13	1
3	3	14	1
3	3	15	1
3	3	15	1
3	3	15	1
3	3	15	1
3	3	16	1
3	4	2	0
3	4	2	0
3	4	3	0
3	4	3	0
3	4	3	0
3	4	4	0
3	4	4	0
3	4	6	0
3	4	6	0
3	4	6	0
3	4	7	1
3	4	7	0
3	4	7	1
3	4	7	1
3	4	7	1
3	4	7	1
3	4	8	1
3	4	8	1
3	4	8	1
3	4	8	1
3	4	8	1
3	4	8	1
3	4	8	1
3	4	8	1
3	4	8	1
3	4	9	1
3	4	9	1
3	4	9	1
3	4	9	1
3	4	9	1
3	4	9	1
3	4	9	1
3	4	9	1
3	4	9	0
3	4	9	0
3	4	9	1
3	4	9	1
3	4	10	1
3	4	10	1
3	4	10	1
3	4	10	1
3	4	10	1
3	4	10	0
3	4	10	0
3	4	10	0
3	4	10	1
3	4	10	0
3	4	12	1
3	4	12	1
3	4	12	1
3	4	12	1
3	4	12	1
3	4	12	1
3	4	12	1
3	4	12	1
3	4	12	1
3	4	12	1
3	4	12	1
3	4	12	1
3	4	12	1
3	4	12	1
3	4	12	1
3	4	12	1
3	4	12	1
3	4	12	1
3	4	12	1
3	4	12	1
3	4	12	1
3	4	12	1
3	4	12	0
3	4	12	0
3	4	12	0
3	4	12	0
3	4	12	0
3	4	12	0
3	4	12	0
3	4	12	0
3	4	12	0
3	4	12	1
3	4	13	1
3	4	13	1
3	4	13	1
3	4	13	1
3	4	13	1
3	4	13	1
3	4	13	1
3	4	13	1
3	4	13	1
3	4	13	1
3	4	13	1
3	4	13	1
3	4	14	1
3	4	14	1
3	4	14	1
3	4	14	1
3	4	14	1
3	4	14	1
3	4	14	1
3	4	15	1
3	4	15	1
3	4	15	1
3	4	15	1
3	4	15	1
3	4	15	0
3	4	16	1
3	4	16	1
3	4	16	1
3	4	16	1
3	4	16	1
3	4	16	1
3	4	16	1
3	4	17	1
3	4	17	1
3	4	17	1
3	4	17	1
3	4	17	1
3	4	17	1
3	4	17	1
3	4	20	1
3	4	21	1
