# Supplementary material for: A human progeria-associated BAF-1 mutation modulates gene expression and accelerates aging in C. elegans
Source: EMBO J. 2024 Oct 4;43(22):18. doi: 10.1038/s44318-024-00261-8 (PMC11574047; doi:10.1038/s44318-024-00261-8)
Supplement: Supplementary file 12 — Source data Fig. 1 [file 44318_2024_261_MOESM12_ESM.zip › Figure 1/1E/Statistics.txt]

median lifespan

Call: survfit(formula = Surv(time, status == 1) ~ strain)

   32 observations deleted due to missingness 
           n events median 0.95LCL 0.95UCL
strain=1 362    333     10      10      10
strain=2 361    324     13      13      13
strain=3 377    347     11      10      12
strain=4 373    305     14      13      14
strain1 = BN808_DAF-16
strain2 = BN808_Control
strain3= N2_DAF-16
strain4 = N2_Control


BN808_control vs. BN808 DAF-16

Call:
survdiff(formula = Surv(time, status == 1) ~ strain)

           N Observed Expected (O-E)^2/E (O-E)^2/V
strain=1 362      333      222      55.7       128
strain=2 361      324      435      28.4       128

 Chisq= 128  on 1 degrees of freedom, p= <2e-16 


N2 DAF-16 vs. BN808 DAF-16

Call:
survdiff(formula = Surv(time, status == 1) ~ strain)

           N Observed Expected (O-E)^2/E (O-E)^2/V
strain=1 362      333      271     14.15      38.1
strain=3 377      347      409      9.38      38.1

 Chisq= 38.1  on 1 degrees of freedom, p= 7e-10 


N2 control vs. N2 DAF.16

Call:
survdiff(formula = Surv(time, status == 1) ~ strain)

           N Observed Expected (O-E)^2/E (O-E)^2/V
strain=3 377      347      221      71.7       165
strain=4 373      305      431      36.8       165

 Chisq= 165  on 1 degrees of freedom, p= <2e-16 


N2 control vs. BN808 control

Call:
survdiff(formula = Surv(time, status == 1) ~ strain)

           N Observed Expected (O-E)^2/E (O-E)^2/V
strain=2 361      324      250      22.2      51.2
strain=4 373      305      379      14.6      51.2

 Chisq= 51.2  on 1 degrees of freedom, p= 8e-13 
