# Supplementary material for: A human progeria-associated BAF-1 mutation modulates gene expression and accelerates aging in C. elegans
Source: EMBO J. 2024 Oct 4;43(22):18. doi: 10.1038/s44318-024-00261-8 (PMC11574047; doi:10.1038/s44318-024-00261-8)
Supplement: Supplementary file 12 — Source data Fig. 1 [file 44318_2024_261_MOESM12_ESM.zip › Figure 1/1F/Lifespan.xlsx]

## Sheet: Legend
Figure 1F - Lifespan of germ line-ablated animals
experiment	independent experiment identifier
strain	1 = BN1350 baf-1(G12T); glp-4(ts); 2 = BN1375 glp-4(ts)
time	days post L4
status	0 = censored; 1 = dead

## Sheet: Data
experiment	strain	time	status
1	1	3	0
1	1	3	0
1	1	7	1
1	1	7	0
1	1	7	0
1	1	8	1
1	1	8	1
1	1	9	0
1	1	10	1
1	1	11	1
1	1	11	1
1	1	14	1
1	1	15	1
1	1	16	1
1	1	16	1
1	1	16	1
1	1	18	1
1	1	18	1
1	1	21	1
1	1	21	1
1	2	7	0
1	2	8	1
1	2	9	1
1	2	9	1
1	2	11	0
1	2	14	1
1	2	14	1
1	2	15	1
1	2	15	1
1	2	16	1
1	2	16	1
1	2	16	1
1	2	16	1
1	2	18	1
1	2	21	0
1	2	21	0
1	2	21	0
1	2	21	0
1	2	21	0
1	2	21	0
1	1	4	0
1	1	7	1
1	1	7	0
1	1	7	0
1	1	7	0
1	1	8	0
1	1	9	1
1	1	11	1
1	1	14	1
1	1	14	1
1	1	14	1
1	1	14	1
1	1	14	1
1	1	14	1
1	1	18	1
1	1	21	1
1	1	21	1
1	1	21	1
1	1	21	1
1	1	21	0
1	2	8	0
1	2	10	1
1	2	10	0
1	2	15	1
1	2	16	1
1	2	16	1
1	2	16	1
1	2	18	1
1	2	21	1
1	2	21	1
1	2	21	1
1	2	21	1
1	2	21	1
1	2	21	1
1	2	21	0
1	2	21	0
1	2	21	0
1	2	21	0
1	2	21	0
1	2	21	0
1	2	21	0
1	1	4	0
1	1	7	0
1	1	7	0
1	1	7	0
1	1	7	1
1	1	8	0
1	1	9	0
1	1	9	0
1	1	11	1
1	1	11	1
1	1	14	1
1	1	14	1
1	1	14	1
1	1	14	0
1	1	15	1
1	1	18	1
1	1	21	1
1	1	21	1
1	1	21	0
1	1	21	0
1	2	7	0
1	2	9	0
1	2	9	0
1	2	11	1
1	2	14	1
1	2	15	1
1	2	18	1
1	2	18	1
1	2	18	1
1	2	18	1
1	2	18	1
1	2	18	1
1	2	21	1
1	2	21	1
1	2	21	1
1	2	21	0
1	2	21	0
1	2	21	0
1	2	21	0
1	2	21	0
1	1	3	0
1	1	3	0
1	1	4	0
1	1	4	0
1	1	7	0
1	1	7	0
1	1	7	0
1	1	7	0
1	1	7	0
1	1	7	0
1	1	9	1
1	1	9	1
1	1	11	1
1	1	11	1
1	1	14	1
1	1	14	1
1	1	14	1
1	1	16	1
1	1	18	1
1	1	18	1
1	2	7	0
1	2	7	0
1	2	9	0
1	2	14	1
1	2	14	1
1	2	16	1
1	2	16	1
1	2	16	1
1	2	16	1
1	2	18	1
1	2	21	1
1	2	21	1
1	2	21	1
1	2	21	1
1	2	21	1
1	2	21	1
1	2	21	0
1	2	21	0
1	2	21	0
1	2	21	0
1	1	4	0
1	1	4	0
1	1	4	0
1	1	7	0
1	1	7	0
1	1	7	0
1	1	7	1
1	1	9	1
1	1	10	1
1	1	10	1
1	1	10	1
1	1	11	1
1	1	11	1
1	1	11	1
1	1	14	1
1	1	14	1
1	1	14	1
1	1	16	1
1	1	16	1
1	1	18	1
1	1	18	1
1	1	18	1
1	2	9	0
1	2	10	1
1	2	10	0
1	2	14	1
1	2	15	1
1	2	16	1
1	2	16	1
1	2	16	1
1	2	16	1
1	2	16	1
1	2	18	1
1	2	18	1
1	2	18	1
1	2	18	1
1	2	21	0
1	2	21	0
1	2	21	0
1	2	21	0
1	2	21	0
1	2	21	0
1	1	3	0
1	1	3	1
1	1	4	0
1	1	4	0
1	1	4	0
1	1	7	1
1	1	7	1
1	1	7	1
1	1	8	0
1	1	8	1
1	1	9	1
1	1	10	1
1	1	10	1
1	1	11	0
1	1	11	1
1	1	11	1
1	1	11	1
1	1	14	1
1	1	18	1
1	1	18	1
1	1	18	1
1	1	21	0
1	2	4	0
1	2	7	1
1	2	8	1
1	2	9	1
1	2	9	0
1	2	9	0
1	2	10	1
1	2	10	1
1	2	14	1
1	2	15	1
1	2	16	1
1	2	18	1
1	2	18	1
1	2	18	1
1	2	21	1
1	2	21	1
1	2	21	1
1	2	21	1
1	2	21	1
1	2	21	1
1	2	21	1
3	1	4	1
3	1	5	0
3	1	6	0
3	1	6	1
3	1	6	1
3	1	9	1
3	1	9	1
3	1	12	1
3	1	12	1
3	1	12	1
3	1	12	1
3	1	12	1
3	1	13	1
3	1	13	1
3	1	13	1
3	1	13	1
3	1	14	1
3	1	15	1
3	1	17	0
3	1	17	1
3	1	17	1
3	2	3	0
3	2	3	0
3	2	5	1
3	2	5	1
3	2	6	0
3	2	6	1
3	2	7	1
3	2	7	1
3	2	8	0
3	2	9	0
3	2	11	1
3	2	12	0
3	2	12	1
3	2	13	1
3	2	14	1
3	2	15	1
3	2	18	1
3	2	19	1
3	2	25	1
3	2	25	1
3	1	5	1
3	1	6	1
3	1	6	0
3	1	7	1
3	1	7	1
3	1	8	1
3	1	8	0
3	1	9	1
3	1	9	1
3	1	11	1
3	1	11	1
3	1	12	1
3	1	12	1
3	1	13	1
3	1	13	1
3	1	14	1
3	1	14	1
3	1	15	1
3	1	15	1
3	1	15	1
3	2	3	0
3	2	4	0
3	2	4	1
3	2	5	0
3	2	5	0
3	2	5	0
3	2	5	0
3	2	5	1
3	2	6	1
3	2	9	1
3	2	9	1
3	2	9	0
3	2	9	0
3	2	12	1
3	2	12	1
3	2	12	0
3	2	13	1
3	2	15	1
3	2	21	1
3	2	27	1
3	1	5	1
3	1	5	1
3	1	6	1
3	1	8	0
3	1	8	1
3	1	8	1
3	1	9	1
3	1	11	1
3	1	11	1
3	1	12	1
3	1	12	1
3	1	12	1
3	1	12	1
3	1	13	1
3	1	13	1
3	1	13	1
3	1	15	1
3	1	15	1
3	1	15	1
3	1	15	1
3	2	4	0
3	2	4	0
3	2	5	0
3	2	6	1
3	2	7	1
3	2	8	1
3	2	8	1
3	2	11	0
3	2	11	1
3	2	11	1
3	2	11	1
3	2	12	1
3	2	12	1
3	2	12	1
3	2	17	1
3	2	22	1
3	2	25	1
3	2	25	1
3	2	25	1
3	2	25	1
3	1	3	1
3	1	5	1
3	1	7	1
3	1	8	1
3	1	8	1
3	1	9	1
3	1	9	0
3	1	11	1
3	1	11	1
3	1	11	1
3	1	11	0
3	1	12	1
3	1	12	1
3	1	12	1
3	1	12	1
3	1	13	1
3	1	15	1
3	1	15	1
3	1	17	1
3	1	17	1
3	2	3	0
3	2	5	1
3	2	5	0
3	2	7	0
3	2	7	0
3	2	8	1
3	2	13	0
3	2	15	1
3	2	18	0
3	2	18	1
3	2	18	1
3	2	18	1
3	2	19	1
3	2	20	1
3	2	25	1
3	2	25	1
3	2	25	1
3	2	26	1
3	2	27	1
3	2	27	1
3	1	6	1
3	1	7	0
3	1	7	1
3	1	8	1
3	1	9	0
3	1	9	1
3	1	9	1
3	1	11	1
3	1	11	1
3	1	11	0
3	1	8	1
3	1	8	1
3	1	13	1
3	1	13	1
3	1	13	1
3	1	13	1
3	1	13	1
3	1	14	1
3	1	15	1
3	1	15	1
3	2	6	0
3	2	6	0
3	2	7	1
3	2	7	1
3	2	8	1
3	2	8	1
3	2	8	1
3	2	8	0
3	2	8	0
3	2	8	0
3	2	8	0
3	2	9	1
3	2	11	1
3	2	13	1
3	2	15	1
3	2	15	1
3	2	15	1
3	2	17	0
3	2	19	1
3	2	20	1
3	1	3	1
3	1	5	0
3	1	6	0
3	1	6	1
3	1	7	1
3	1	7	1
3	1	7	1
3	1	8	1
3	1	9	0
3	1	9	1
3	1	9	1
3	1	11	1
3	1	11	1
3	1	12	1
3	1	12	1
3	1	12	1
3	1	14	1
3	1	15	1
3	1	15	1
3	1	15	1
3	2	3	0
3	2	3	0
3	2	3	1
3	2	4	0
3	2	4	0
3	2	4	0
3	2	5	0
3	2	6	0
3	2	6	0
3	2	7	0
3	2	7	1
3	2	9	1
3	2	11	1
3	2	11	1
3	2	12	1
3	2	14	1
3	2	15	1
3	2	17	1
3	2	19	1
3	2	22	1
4	1	4	0
4	1	4	1
4	1	4	1
4	1	7	1
4	1	7	1
4	1	7	1
4	1	8	0
4	1	8	0
4	1	8	0
4	1	8	1
4	1	8	1
4	1	8	1
4	1	1	1
4	1	10	1
4	1	10	1
4	1	10	1
4	1	10	1
4	1	10	0
4	1	10	0
4	1	11	1
4	1	11	1
4	2	4	0
4	2	4	0
4	2	4	0
4	2	4	0
4	2	5	0
4	2	5	0
4	2	5	0
4	2	6	0
4	2	7	0
4	2	8	1
4	2	8	0
4	2	10	1
4	2	12	1
4	2	13	1
4	2	15	1
4	2	18	1
4	2	19	1
4	2	20	1
4	2	21	1
4	2	25	1
4	1	4	0
4	2	4	0
4	2	4	0
4	2	4	0
4	2	5	0
4	2	5	1
4	2	6	0
4	2	7	1
4	2	7	0
4	2	8	1
4	2	8	1
4	2	10	0
4	2	10	0
4	2	10	1
4	2	11	1
4	2	12	1
4	2	13	1
4	2	15	1
4	2	18	1
4	2	20	1
4	1	6	0
4	1	7	0
4	1	7	1
4	1	7	1
4	1	7	1
4	1	7	1
4	1	8	0
4	1	10	0
4	1	10	0
4	1	10	0
4	1	10	1
4	1	10	1
4	1	10	1
4	1	10	1
4	1	10	1
4	1	10	1
4	1	10	1
4	1	11	1
4	1	12	1
4	1	12	1
4	1	4	0
4	2	4	0
4	2	4	0
4	2	5	0
4	2	5	0
4	2	6	1
4	2	7	0
4	2	7	0
4	2	7	1
4	2	7	1
4	2	7	1
4	2	8	0
4	2	10	0
4	2	10	0
4	2	10	1
4	2	10	1
4	2	15	1
4	2	18	1
4	2	25	1
4	2	25	1
4	1	4	0
4	1	4	0
4	1	4	0
4	1	4	0
4	1	4	0
4	1	4	0
4	1	4	1
4	1	4	1
4	1	4	1
4	1	4	1
4	1	5	1
4	1	6	1
4	1	7	1
4	1	7	0
4	1	8	0
4	1	8	0
4	1	8	1
4	1	8	1
4	1	10	0
4	1	10	0
4	1	4	0
4	2	4	0
4	2	4	0
4	2	4	0
4	2	4	0
4	2	4	0
4	2	4	0
4	2	5	0
4	2	5	0
4	2	6	0
4	2	6	0
4	2	7	0
4	2	8	1
4	2	8	1
4	2	10	1
4	2	14	1
4	2	19	1
4	2	21	1
4	2	25	1
4	2	26	1
4	1	4	0
4	1	4	1
4	1	5	0
4	1	5	1
4	1	6	0
4	1	6	1
4	1	6	1
4	1	6	1
4	1	7	0
4	1	7	0
4	1	7	0
4	1	7	0
4	1	7	0
4	1	7	1
4	1	7	1
4	1	7	1
4	1	8	0
4	1	8	1
4	1	10	0
4	1	11	1
4	1	4	1
4	2	4	1
4	2	4	0
4	2	5	1
4	2	5	1
4	2	5	0
4	2	5	0
4	2	6	0
4	2	6	1
4	2	6	1
4	2	6	0
4	2	6	0
4	2	7	0
4	2	7	1
4	2	10	1
4	2	11	1
4	2	14	1
4	2	18	1
4	2	19	1
4	2	20	1
4	1	4	1
4	1	5	0
4	1	6	1
4	1	6	1
4	1	7	0
4	1	7	0
4	1	7	0
4	1	7	0
4	1	7	0
4	1	7	1
4	1	7	1
4	1	8	0
4	1	8	0
4	1	8	1
4	1	8	1
4	1	8	1
4	1	10	1
4	1	10	0
4	1	10	1
4	1	11	1
4	1	4	0
4	2	4	0
4	2	4	0
4	2	4	0
4	2	6	1
4	2	7	1
4	2	7	0
4	2	7	0
4	2	7	0
4	2	8	1
4	2	8	1
4	2	10	0
4	2	10	0
4	2	10	1
4	2	11	1
4	2	12	1
4	2	13	1
4	2	15	1
4	2	18	1
4	2	20	1
4	2	22	1
5	1	2	0
5	1	2	0
5	1	5	1
5	1	5	0
5	1	5	0
5	1	5	0
5	1	5	0
5	1	6	1
5	1	6	1
5	1	7	1
5	1	12	1
5	1	12	1
5	1	12	1
5	1	12	1
5	1	12	1
5	1	16	1
5	1	19	1
5	1	19	1
5	1	19	1
5	1	20	1
5	2	5	0
5	2	5	0
5	2	6	1
5	2	6	1
5	2	6	0
5	2	6	0
5	2	7	1
5	2	7	1
5	2	8	1
5	2	8	1
5	2	9	1
5	2	9	1
5	2	9	1
5	2	9	0
5	2	12	1
5	2	14	1
5	2	21	1
5	2	22	1
5	2	23	1
5	2	26	1
5	1	5	0
5	1	5	0
5	1	5	1
5	1	5	1
5	1	5	1
5	1	7	1
5	1	7	1
5	1	7	1
5	1	9	1
5	1	9	0
5	1	12	1
5	1	12	1
5	1	13	1
5	1	13	1
5	1	14	1
5	1	14	1
5	1	15	1
5	1	15	1
5	1	19	1
5	1	19	1
5	2	2	0
5	2	5	1
5	2	5	1
5	2	5	1
5	2	5	1
5	2	5	0
5	2	5	0
5	2	5	0
5	2	5	0
5	2	5	0
5	2	6	1
5	2	7	0
5	2	12	1
5	2	12	1
5	2	12	1
5	2	19	1
5	2	20	1
5	2	21	1
5	2	22	0
5	2	22	1
5	1	5	0
5	1	5	1
5	1	5	1
5	1	5	1
5	1	5	1
5	1	5	1
5	1	6	1
5	1	6	1
5	1	7	1
5	1	7	0
5	1	7	0
5	1	7	0
5	1	8	1
5	1	9	1
5	1	9	1
5	1	12	1
5	1	12	1
5	1	12	1
5	1	12	1
5	1	12	1
5	1	13	1
5	1	14	1
5	1	14	1
5	1	15	1
5	1	16	1
5	1	16	1
5	2	2	0
5	2	5	0
5	2	5	0
5	2	5	1
5	2	6	0
5	2	6	1
5	2	7	1
5	2	8	0
5	2	12	1
5	2	12	1
5	2	14	1
5	2	16	1
5	2	19	1
5	2	19	1
5	2	19	1
5	2	20	1
5	2	20	1
5	2	20	1
5	2	21	1
5	2	21	1
5	1	5	1
5	1	5	1
5	1	5	1
5	1	6	1
5	1	7	1
5	1	7	1
5	1	7	0
5	1	8	0
5	1	9	1
5	1	9	1
5	1	9	1
5	1	9	1
5	1	12	1
5	1	12	1
5	1	12	1
5	1	13	1
5	1	13	1
5	1	13	0
5	1	14	1
5	1	19	1
5	1	19	1
5	1	21	1
5	2	2	0
5	2	5	0
5	2	6	0
5	2	8	0
5	2	12	1
5	2	12	1
5	2	13	1
5	2	19	1
5	2	19	1
5	2	21	1
5	2	21	1
5	2	22	1
5	2	22	1
5	2	22	1
5	2	23	1
5	2	23	1
5	2	23	1
5	2	23	1
5	2	26	1
5	2	26	1
5	1	5	1
5	1	5	1
5	1	5	1
5	1	5	1
5	1	5	1
5	1	5	0
5	1	5	0
5	1	6	1
5	1	7	0
5	1	9	1
5	1	9	1
5	1	12	1
5	1	12	1
5	1	12	1
5	1	12	1
5	1	12	1
5	1	14	1
5	1	15	1
5	1	15	1
5	1	19	1
5	2	2	0
5	2	5	0
5	2	5	0
5	2	6	0
5	2	6	0
5	2	6	0
5	2	7	1
5	2	9	1
5	2	9	1
5	2	12	0
5	2	14	1
5	2	14	1
5	2	19	1
5	2	19	1
5	2	19	1
5	2	20	1
5	2	20	1
5	2	21	1
5	2	22	1
5	2	26	1
5	1	5	0
5	1	5	0
5	1	5	0
5	1	5	0
5	1	7	0
5	1	7	1
5	1	7	1
5	1	7	1
5	1	7	1
5	1	8	1
5	1	8	1
5	1	12	1
5	1	12	1
5	1	12	1
5	1	12	1
5	1	12	1
5	1	12	0
5	1	13	1
5	1	15	1
5	1	15	1
5	2	2	0
5	2	2	0
5	2	5	1
5	2	5	0
5	2	6	0
5	2	6	1
5	2	6	1
5	2	8	0
5	2	9	1
5	2	9	1
5	2	9	1
5	2	13	1
5	2	15	1
5	2	15	1
5	2	16	1
5	2	19	1
5	2	19	1
5	2	19	1
5	2	22	1
