# Supplementary material for: A human progeria-associated BAF-1 mutation modulates gene expression and accelerates aging in C. elegans
Source: EMBO J. 2024 Oct 4;43(22):18. doi: 10.1038/s44318-024-00261-8 (PMC11574047; doi:10.1038/s44318-024-00261-8)
Supplement: Supplementary file 12 — Source data Fig. 1 [file 44318_2024_261_MOESM12_ESM.zip › Figure 1/1F/Statistics.txt]

median lifespan

Call: survfit(formula = Surv(time, status == 1) ~ strain)

           n events median 0.95LCL 0.95UCL
strain=1 479    350     12      11      12
strain=2 477    306     16      15      18
strain1 = BN1350
strain2 = BN1375


BN1350 vs. BN1375

Call:
survdiff(formula = Surv(time, status == 1) ~ strain)

           N Observed Expected (O-E)^2/E (O-E)^2/V
strain=1 479      350      225      69.3       132
strain=2 477      306      431      36.2       132

 Chisq= 132  on 1 degrees of freedom, p= <2e-16 
