# Supplementary material for: A human progeria-associated BAF-1 mutation modulates gene expression and accelerates aging in C. elegans
Source: EMBO J. 2024 Oct 4;43(22):18. doi: 10.1038/s44318-024-00261-8 (PMC11574047; doi:10.1038/s44318-024-00261-8)
Supplement: Supplementary file 13 — Source data Fig. 2 [file 44318_2024_261_MOESM13_ESM.zip]

Archive with 29 entries (22 files):
- Figure 2/
- Figure 2/2A/
- Figure 2/2A/baf-1_G12T_d1_gfp_lmn-1.nd2
- Figure 2/2A/baf-1_G12T_d1_gfp_lmn-1_8bit.tif
- Figure 2/2A/baf-1_G12T_d6_gfp_lmn-1.nd2
- Figure 2/2A/baf-1_G12T_d6_gfp_lmn-1_8bit.tif
- Figure 2/2A/control_d1_gfp_lmn-1.nd2
- Figure 2/2A/control_d1_gfp_lmn-1_8bit.tif
- Figure 2/2A/control_d6_gfp_lmn-1.nd2
- Figure 2/2A/control_d6_gfp_lmn-1_8bit.tif
- Figure 2/2B/
- Figure 2/2B/Nuclear_morphology_Table_EV1A.xlsx
- Figure 2/2C/
- Figure 2/2C/baf-1_G12T_D1_emr-1_mcherry.nd2
- Figure 2/2C/baf-1_G12T_D1_emr-1_mcherry_8bit.tif
- Figure 2/2C/baf-1_G12T_D6_emr-1_mcherry.nd2
- Figure 2/2C/baf-1_G12T_D6_emr-1_mcherry_8bit.tif
- Figure 2/2C/control_d1_emr_mcherry.nd2
- Figure 2/2C/control_d1_emr_mcherry_8bit.tif
- Figure 2/2C/control_d6_emr_mcherry.nd2
- Figure 2/2C/control_d6_emr_mcherry_8bit.tif
- Figure 2/2D/
- Figure 2/2D/Nuclear_morphology_Table_EV1B.xlsx
- Figure 2/2E/
- Figure 2/2E/Quantification_GFP_LMN-1_hypodermis_25C.xlsx
- Figure 2/2E/Statistics.txt
- Figure 2/2F/
- Figure 2/2F/Quantification_EMR-1_mCh_hypodermis_25C.xlsx
- Figure 2/2F/Statistics.txt
