# Supplementary material for: A human progeria-associated BAF-1 mutation modulates gene expression and accelerates aging in C. elegans
Source: EMBO J. 2024 Oct 4;43(22):18. doi: 10.1038/s44318-024-00261-8 (PMC11574047; doi:10.1038/s44318-024-00261-8)
Supplement: Supplementary file 13 — Source data Fig. 2 [file 44318_2024_261_MOESM13_ESM.zip › Figure 2/2B/Nuclear_morphology_Table_EV1A.xlsx]

## Sheet: Hoja1
Table EV1A
GFP::LMN-1
	Day 1		Day 6		Day 8
Class	WT	baf-1(G12T)	WT	baf-1(G12T)	WT	baf-1(G12T)
I	35	21	9	9	1	8
II	64	84	45	32	47	45
III	11	18	127	141	64	114
IV	2	0	21	55	9	40
Total	112	123	202	237	121	207
Fisher's Exact Test p-values comparing WT and baf-1(G12T)
Class I vs II+III+IV	0.0289
Class I+II vs III+IV			0.01992		0.009257
Class I+II+III vs IV			0.0003804		0.003603
Classification of hypodermal nuclei expressing GFP::LMN-1 according to their morphology (see Material and Methods).
