# Supplementary material for: A human progeria-associated BAF-1 mutation modulates gene expression and accelerates aging in C. elegans
Source: EMBO J. 2024 Oct 4;43(22):18. doi: 10.1038/s44318-024-00261-8 (PMC11574047; doi:10.1038/s44318-024-00261-8)
Supplement: Supplementary file 13 — Source data Fig. 2 [file 44318_2024_261_MOESM13_ESM.zip › Figure 2/2D/Nuclear_morphology_Table_EV1B.xlsx]

## Sheet: Hoja1
Table EV1B
EMR-1::mCherry
	Day 1		Day 6		Day 8
Class	WT	baf-1(G12T)	WT	baf-1(G12T)	WT	baf-1(G12T)
I	29	27	25	1	0	5
II	38	72	87	16	43	19
III	3	17	151	202	219	177
IV	0	1	4	10	9	21
Total	70	117	267	229	271	222
Fisher's Exact Test p-values comparing WT and baf-1(G12T)
Class I vs II+III+IV	0.0129
Class I+II vs III+IV			< 2.20E-16		0.1139
Class I+II+III vs IV			0.06162		2.53e-06
Classification of hypodermal nuclei expressing EMR-1::mCherry according to their morphology (see Material and Methods).
