# Supplementary material for: A human progeria-associated BAF-1 mutation modulates gene expression and accelerates aging in C. elegans
Source: EMBO J. 2024 Oct 4;43(22):18. doi: 10.1038/s44318-024-00261-8 (PMC11574047; doi:10.1038/s44318-024-00261-8)
Supplement: Supplementary file 13 — Source data Fig. 2 [file 44318_2024_261_MOESM13_ESM.zip › Figure 2/2E/Quantification_GFP_LMN-1_hypodermis_25C.xlsx]

## Sheet: Legend
Figure 2E - GFP::LMN-1 in hypodermal cells of day 1 adults grown at 25C
Experiment	independent experiment identifier
Strains	UD484 gfp::lmn-1; BN1336 gfp::lmn-1; baf-1(G12T)
NE	nuclear envelope
Nplasm	nucleoplasm
Cplasm	cytoplasm

## Sheet: Data
Experiment	UD484_NE	UD484_Nplasm	UD484_Cplasm	BN1336_NE	BN1336_Cplasm	BN1336_Nplasm
1	3176.98	597.806	176.645	1453.23	204.547	88.6505
1	3098.37	407.504	11.9897	2239.15	342.796	32.4323
1	1576.81	483.802	129.567	1680.25	332.668	17.3653
1	3474.89	1237.55	73.6272	1122.56	91.427	16.0418
1	1090.69	276.231	93.6432	1529.55	187.381	6.38217
1	2541.24	350.397	201.698	1152.34	164.922	46.5425
1	1667.44	415.363	227.984	1725.43	290.197	31.2977
1	2644.82	461.213	145.35	1656.42	305.697	43.4415
1	2642.21	320.763	156.403	1690.01	409.983	45.2663
1	2281.19	319.778	121.954	1863.11	552.107	20.0278
1	3013.62	186.308	35.3083	1995.15	307.697	5.809
1	2787.72	517.196	56.859	1900.33	329.465	17.919
1	2826.75	365.105	55.816	1928.24	587.796	26.976
1	2503.72	229.011	45.2568	1999.75	417.106	38.826
1	2401.64	187.854	25.5793	1737.1	371.949	47.3887
1	2311.35	215.557	45.658	1755.1	304.344	28.6097
1	533.671	135.82	88.7767	1673.65	466.479	5.8365
1	1501.45	153.634	33.562	1782.67	365.427	15.6062
1	1479.08	227.794	58.3222	1833.79	435.198	24.7667
1	1545.37	223.136	32.9422	1502.45	218.082	52.146
1	2396.82		195.401	1617.53	208.108	15.4208
1	1938.56	587.826	71.3902	1416.88	217.332	38.5795
1	1873.64	471.501	53.7902	1289.5	244.852	48.8397
1	2175.26	582.28	21.5358	1467.88	439.144	23.4803
1	2161.72	488.362	21.4363	2192.28	250.07	110.606
1	2064.6	353.95	88.3058	1175.16	197.488	11.8268
1	2205.48	537.649	29.515	1300.39	176.31	38.7548
1	2332.17	544.998	23.0888	1185.08	159.15	25.903
1	2480.07	613.463	66.706	1347.73	246.351	18.1612
1	2133.26	417.069	101.936	1448.75	284.079	29.7315
1	1932.03	524.131	8.79983	933.653	125.168	10.3077
1	2000.41	249.452	19.477	1256.78	150.842	63.9768
1	1862.87	660.996	137.333	984.836	66.5708	11.9627
1	1985.26	279.994	14.7673	1007.57	159.161	17.8942
1	1541.9	320.223	72.0585	1303.72	82.6852	36.3817
1	2014.02	290.963	92.708	1593.36	90.0264	12.0778
1	1871.08	294.408	188.12	1224.31	118.801	4.2665
1	1966.45	582.451	86.0953	1531.01	73.8614	14.6755
1	2528.95	617.686	19.3218	1385.29	366.866	52.3333
1	2017.17	554.38	87.4667	806.04	171.041	110.023
1	2035.9	350.398	18.7313	2087.96	251.629	23.7138
1	1779.8	217.114	21.8898	1668.94	276.886	101.013
1	1951.24	464.968	17.7078	1682.5	456.348	20.572
1	2336.05	405.085	50.6448	1714.27	494.467	50.5525
1	1729.61	389.23	27.603	1587.26	277.298	166.462
1	2444.38	497.593	22.8425	1874.16	651.895	-2.40433
1	1643.13	291.092	51.1532	1415.9	535.413	6.14883
1	1510.38	335.337	81.0247
1	2129.25	441.761	7.12517
1	2335.25	347.758	28.3493
1	2122.35	547.045	21.0148
1	2271.39	277.997	135.603
1	1553.32	389.049	23.0977
1	2118.39	220.085	153.865
1	2146.58	340.521	45.136
1	2179.69	443.154	16.1088
2	2281.03	454.603	42.2718	1082.34	188.112	8.148
2	1247.93	323.085	20.4575	1697.26	238.692	31.9308
2	1946.68	378.25	448.712	2205.23	305.21	37.0788
2	1190.93	197.559	46.5398	1303	199.129	35.3935
2	2491.17	404.508	18.2467	987.256	132.811	68.2885
2	1040.69	150.055	48.3223	1226.23	168.944	107.171
2	841.649	417.413	12.9293	1870.91	318.78	32.9265
2	1865.46	473.866	60.1857	1257.49	136.067	27.3182
2	1750.73	425.338	103.797	1045.89	121.486	113.314
2	2439.94	167.381	8.58533	1618.42	224.494	7.80467
2	2172.84	412.636	8.31717	1081.53	231.063	77.7212
2	2020.52	319.982	271.67	745.28	128.337	36.0472
2	2080.02	415.055	79.0915	2751.07	562.267	86.3065
2	2247.12	532.425	21.2522	2258.55	619.283	35.7393
2	1651.35	444.201	169.739	1810.65	464.656	12.2305
2	2112.35	550.542	164.952	1952.89	229.966	23.4515
2	2063.59	565.943	12.5338	1825.57	255.005	35.412
2	2892.78	442.366	119.641	1867.14	433.523	57.2435
2	2194.37	661.92	23.1572	2251.36	521.085	5.83833
2	1964.61	494.447	150.7	1707.83		20.9457
2	1713.52	408.967	16.295	2672.82	347.386	13.6818
2	1967.52	579.93	34.8425	2300.14	696.315	76.936
2	1770.44	202.239	70.8822	1688.49	499.02	27.2905
2	1788.29	341.313	41.3003	1967.33	587.267	43.6913
2	1918.71	448.01	19.9008	1871.38	377.519	32.6742
2	1679.43	298.098	30.469	2139.53	283.831	28.7485
2	1809.03	398.894	2.85383	1952.72	353.26	21.2763
2	3066.92	634.308	35.0927		260.796
2	2606.71		10.4563	2182.77	607.164	39.962
2	2760.47	599.433	63.7752	2813.13	417.924	33.3492
2	2961.93		18.8563	1828.33	271.88	12.762
2	2396.94	420.836	33.321	1878.44	337.14	113.868
2	2071.33	501.706	66.1662
2	1878.46	297.512	41.7325
2	1966.24	274.52	21.7938
2	1931.49	618.829	16.038
2	2051.36	656.475	32.5318
2	2338.9	673.43	44.9312
2	2304.11	440.846	17.3258
2	2732.9	707.578	5.92517
2	1997.37	378.938	107.595
2	2802.65	465.985	40.9698
2	2596.9	501.545	56.6918
2	1755.83	406.224	32.2457
2	2682.38	369.79	65.0627
2	2327.23	290.05	134.416
2	1776.04	362.315	78.9893
2	1880.45	369.402	59.4025
2	1652.7	425.467	66.2528
2	2299.76	602.47	172.939
2	2814.22	502.667	108.579
2	2018.21	323.894	11.1118
2	2304.4	408.224	48.5025
3	1617.55	221.271	105.824	1937.82	325.354	25.9087
3				1780.21	332.314	169.157
3	1681.81	433.738	38.3463	2049.84	286.824	52.7283
3	1275.88	298.02	18.7183	1757.34	295.086	30.9772
3	783.688	102.812	30.6923	2274.31	516.157	69.797
3	724.685	213.639	45.4128	1163.03	481.239	119.092
3	2103.46	385.252	56.2825	2156.28	350.945	26.5588
3	1730.29	324.992	38.3412	1534.58	290.865	13.0505
3	1695.67	334.463	34.285	2241.54	627.394	71.8022
3	2357.32	307.956	17.5827	2103.63	519.249	38.8977
3	1505.48	314.49	150.321	2152.61	442.242	54.1618
3	1662.4	520.332	83.5478	2219.33	434.206	12.14
3	2027.03	301.465	19.6625	2103.76	458.118	15.798
3	2118.1	342.647	33.4312	2063.15	295.973	75.3502
3	1820.19	356.106	20.7818	2712.05		102.85
3	1860.04	314.51	91.7623	2027.99	384.518	13.0333
3	1737.66	379.929	31.028	1839.96	436.332	-0.0191667
3	1682.83	244.685	23.5612	1840.1	349.918	15.858
3	1655.18	483.618	52.6112	1503.83	494.162	14.146
3	1853.99	338.077	27.6695	1917.43	655.246	35.0577
3	1510.93	256.306	10.6883	1518.09	444.122	25.4418
3	2732.96	518.22	105.746	1724.19	334.31	21.6363
3	2608.94	-202.724	100.894	2203.37	443.055	45.043
3	2438.46	653.702	15.2933	1877.29	516.106	35.8562
3				1979	396.589	31.1777
3				1552.75	255.081	74.8138
3				1606.75	427.511	27.7093
3				1875.83	509.446	45.2008
3				1764.47	393.278	21.0577
3				1726.68	359.168	8.82033
3				2019.1	442.013	31.0317
3				1720.18	451.844	14.2297
3				1812.56	416.72	92.9695
