# Supplementary material for: A human progeria-associated BAF-1 mutation modulates gene expression and accelerates aging in C. elegans
Source: EMBO J. 2024 Oct 4;43(22):18. doi: 10.1038/s44318-024-00261-8 (PMC11574047; doi:10.1038/s44318-024-00261-8)
Supplement: Supplementary file 13 — Source data Fig. 2 [file 44318_2024_261_MOESM13_ESM.zip › Figure 2/2E/Statistics.txt]

ttest_NE


	Two Sample t-test

data:  A$UD484_NE and A$BN1336_NE
t = 5.5314, df = 241, p-value = 8.256e-08
alternative hypothesis: true difference in means is not equal to 0
95 percent confidence interval:
 212.9475 448.5074
sample estimates:
mean of x mean of y 
 2054.322  1723.595 


wilcox_NE


	Wilcoxon rank sum test with continuity correction

data:  A$UD484_NE and A$BN1336_NE
W = 10299, p-value = 5.155e-08
alternative hypothesis: true location shift is not equal to 0


ttest_Nplasm


	Two Sample t-test

data:  A$UD484_Nplasm and A$BN1336_Nplasm
t = 23.12, df = 238, p-value < 2.2e-16
alternative hypothesis: true difference in means is not equal to 0
95 percent confidence interval:
 331.1929 392.8910
sample estimates:
mean of x mean of y 
401.75789  39.71599 


wilcox_Nplasm


	Wilcoxon rank sum test with continuity correction

data:  A$UD484_Nplasm and A$BN1336_Nplasm
W = 14192, p-value < 2.2e-16
alternative hypothesis: true location shift is not equal to 0


ttest_Cplasm

	Two Sample t-test

data:  A$UD484_Cplasm and A$BN1336_Cplasm
t = -19.388, df = 240, p-value < 2.2e-16
alternative hypothesis: true difference in means is not equal to 0
95 percent confidence interval:
 -302.7753 -246.9243
sample estimates:
mean of x mean of y 
 64.61305 339.46282 


wilcox_Cplasm


	Wilcoxon rank sum test with continuity correction

data:  A$UD484_Cplasm and A$BN1336_Cplasm
W = 463, p-value < 2.2e-16
alternative hypothesis: true location shift is not equal to 0
