# Supplementary material for: A human progeria-associated BAF-1 mutation modulates gene expression and accelerates aging in C. elegans
Source: EMBO J. 2024 Oct 4;43(22):18. doi: 10.1038/s44318-024-00261-8 (PMC11574047; doi:10.1038/s44318-024-00261-8)
Supplement: Supplementary file 13 — Source data Fig. 2 [file 44318_2024_261_MOESM13_ESM.zip › Figure 2/2F/Quantification_EMR-1_mCh_hypodermis_25C.xlsx]

## Sheet: Legend
Figure 2F - EMR-1::mCh in hypodermal cells of day 1 adults grown at 25C
Experiment	independent experiment identifier
Strains	BN1024 emr-1::mCh; BN1178 emr-1::mCh; baf-1(G12T)
NE	nuclear envelope
Nplasm	nucleoplasm
Cplasm	cytoplasm

## Sheet: Data
Experiment	NE_BN1024	NPLASM_BN1024	Cplasm_BN1024	NE_BN1178	Nplasm_BN1178	Cplasm_BN1178
1	1615.26	593.091	292.963	1402.89	361.709	98.925
1	1647.76	299.601	233.3	1683.7	505.584	335.413
1	1890.26	321.019	96.207	1549.63	503.881	117.226
1	1163.48	411.459	110.047	1618.02	550.093	184.985
1	1512.65	474.717	128.477	958.481	98.9136	59.9895
1	1409.25	433.588	114.981	1030.63	281.761	29.0472
1	1629.86	450.467	102.141	994.125	65.5136	226.4
1	1743.35	482.056	88.58	937.83	130.056	63.4012
1	1555.49	274.909	142.103	1337.34	340.718	79.5923
1	1452.94	446.145	67.1395	1160.04	367.22	151.4
1	1516.63	276.129	92.8798	1160.02	242.338	136.796
1	1333.79	186.285	106.143	1124.71	122.409	209.18
1	1274.07	384.475	139.394	920.521	185.841	110.645
1	1461.36	337.498	191.564	1152.36	342.337	46.5153
1	1200.82	402.599	116.464	1012.51	321.385	126.354
1	1444.32	411.541	110.743	1535.81	387.249	105.359
1	1094.19	301.537	185.816	1457.66	429.061	95.3
1	1788.88	767.741	70.9535	968.13	322.204	18.255
1	1347.65	671.211	29.4628	1086.61	301.848	70.1988
1	1529.6	547.558	116.347	1342.56	503.218	158.022
1	1749.29	575.492	176.505	1554.34	447.98	172.481
1	2103.45	740.881	74.284	1256.47	432.986	67.6555
1	1568.22	327.78	175.803	1138.08	902.943	41.5678
1	1438.75	613.948	72.743	1201.36	487.233	127.1
1	1851.56	676.863	133.551	1379.9	452.738	73.3537
1	1097.84	502.83	101.975	1045.8	369.061	188.716
1	1989.13	662.511	205.755	1132.53	599.167	111.123
1	1089.54	471.728	110.312	1165.18	506	67.346
1	1699.98	497.18	136.787
1	1841.02	324.011	166.757
1	1698.48	340.948	136.248
1	1857.4	550.397	117.194
1	1830.12	372.959	141.815
1	1912.59	884.11	232.83
1	1925.21	852.429	218.944
1	1929.68	621.412	336.56
1	1304.9	866.33	108.374
1	1177.25	632.08	118.733
1	1700.63	376.293	176.793
1	1452.93	447.074	313.693
1	1480.75	369.08	124.365
1	1581.96	652.968	308.866
1	817.875	538.847	851.436
1	1837.86	938.596	265.65
1	1592.35	439.668	171.881
1	1845.41	489.94	267.071
1	1778.24	446.681	388.298
1	1283.1	239.435	361.105
1	1855.07	558.837	101.428
2	1145.73	83.3768	78.5912	1353.99	285.537	87.6478
2	939.676	93.4368	38.5942	1527.13	488.197	60.0745
2	1272.68	88.689	64.0243	1423.48	551.777	178.214
2	968.407	73.4968	43.4473	1418.95	487.408	64.3988
2	1232.3	99.027	78.8027	1192.24	369.149	622.385
2	1068.36	60.56	103.562	1377.75	323.635	80.8832
2	1351.51	181.989	266.978	1200.53	416.013	208.321
2	1123.52	118.169	131.739	1445.97	375.032	38.2753
2	1352.25	114.434	46.0885	1161.48	109.476	137.34
2	1555.04	592.208	126.552	1092.8	400.516	211.339
2	1953.69	380.177	172.79	1609.35	350.305	151.374
2	1665.54	667.032	227.932	1349.9	292.124	55.4445
2	2461.52	610.164	275.956	1224.27	14.6304	91.3088
2	947.747	74.763	145.005	1522.05	67.908	51.3813
2	1116.96	68.1346	123.516	1059.74	36.9476	92.6513
2	1335.92	74.032	78.9877	1336.73	267.024	193.795
2	1102.93	101.928	114.302	1382.23	291.517	173.847
2	1377.75	141.983	124.145	1592.28	474.254	199.262
2	1231.04	182.369	83.6892	1075.96	196.194	63.3545
2	1197.65	45.318	63.7628	1212.49	136.253	50.8687
2	1212.12	70.5292	118.526	1199.47	82.8384	142.174
2	1320.42	238.574	82.7245	1076.04	240.622	57.5048
2	1523.75	268.529	86.9857	1532.89	104.084	112.767
2	1430.57	339.214	257.596	864.581	249.235	158.022
2	1472.97	775.063	148.615	968.217	144.363	38.609
2	1309.75	619.289	161.62	1275.21	167.536	46.8617
2	1326.61	395.776	68.2692
2	1205.53	578.207	96.8515
2	1216.57	282.043	60.458
2	1512.02	431.295	177.38
2	1514.98	434.922	118.307
2	1420.59	241.659	57.0945
2	1340.2	466.946	79.859
2	1371.53	522.322	92.3367
2	1070.05	262.122	153.784
2	1175.09	369.121	176.779
2	1380.8	607.762	192.397
2	914.49	100.268	167.325
2	1009.74	196.801	111.769
2	909.728	286.438	94.9658
2	1177.51	420.188	251.115
2	1532.13	371	150.02
2	1158.6	238.919	145.967
2	1262.69	345.431	138.131
2	1122.73	227.978	112.873
2	1090.78	325.707	109.488
2	875.417	273.81	116.355
2	1376.81	118.397	121.339
2	1104.71	175.394	148.58
2	1181.84	282.804	155.103
2	1065.65	133.8	166.473
2	1048.88	123.901	104.879
2	1135.27	121.922	179.417
2	866.449	164.349	160.502
2	1244.55	195.68	189.834
2	856.042	211.304	225.578
2	976.243	72.9904	116.883
2	791.964	215.831	140.593
2	1025.59	238.537	146.979
2	996.821	295.87	76.3875
2	1274.7	192.927	262.452
2	1177.21	335.809	153.349
3	1484.74	558.681	113.035	1691.52	432.17	127.703
3	1773.46	870.093	208.18	1917.06	475.894	33.6912
3	1512.71	411.621	45.6832	1522.81	677.1	165.884
3	2059.69	512.899	114.448	1691.91	663.942	233.228
3	1253.03	407.537	137.677	1477.57	213.645	314.84
3	1598.97	359.736	156.023	1969.77	304.987	294.617
3	1766.91	246.511	365.127	1858.8	454.213	117.112
3	1316.59	357.047	139.129	1722.9	489.998	156.595
3	1403.2	529.481	173.123	1987.87	461.95	160.332
3	1520.65	289.588	91.4272	1797.89	555.963	186.269
3	1666.84	331.775	180.121	2229.86	-209.652	228.196
3	1429.37	561.292	180.604	1100.47	297.413	165.133
3	1310.49	401.052	177.695	1733.9	301.722	308.083
3	1091.66	458.974	113.519	1343.01	366.92	183.709
3	1598.82	352.681	197.072	1563.95	436.438	153.848
3	1991.74	546.902	191.309	1617.59	468.32	116.124
3	994.286	126.821	1.3035	1384.78	653.452	184.155
3	1205.41	251.851	63.532	1262.27	175.527	206.619
3	1395.3	279.394	132.748	1365.26	235.465	265.696
3	1434.25	253.477	109.885	1469.36	248.001	324.895
3	2141.93	222.02	254.289	1264.48	392.332	191.775
3	1246.24	445.907	107.767	1400.42	363.639	118.686
3	1104.72	446.425	44.9528	1574.36	392.63	142.588
3	1274.42	461.904	46.0635
3	1925.55	607.403	161.274
3	1588.02	316.006	133.286
3	1303.93	587.269	180.577
