# Supplementary material for: A human progeria-associated BAF-1 mutation modulates gene expression and accelerates aging in C. elegans
Source: EMBO J. 2024 Oct 4;43(22):18. doi: 10.1038/s44318-024-00261-8 (PMC11574047; doi:10.1038/s44318-024-00261-8)
Supplement: Supplementary file 13 — Source data Fig. 2 [file 44318_2024_261_MOESM13_ESM.zip › Figure 2/2F/Statistics.txt]

ttest_NE


	Two Sample t-test

data:  A$NE_BN1024 and A$NE_BN1178
t = 0.99225, df = 213, p-value = 0.3222
alternative hypothesis: true difference in means is not equal to 0
95 percent confidence interval:
 -42.72321 129.33364
sample estimates:
mean of x mean of y 
 1403.446  1360.140 


wilcox_NE


	Wilcoxon rank sum test with continuity correction

data:  A$NE_BN1024 and A$NE_BN1178
W = 5683, p-value = 0.3982
alternative hypothesis: true location shift is not equal to 0


ttest_Nplasm


	Two Sample t-test

data:  A$NPLASM_BN1024 and A$Nplasm_BN1178
t = 1.2836, df = 213, p-value = 0.2007
alternative hypothesis: true difference in means is not equal to 0
95 percent confidence interval:
 -19.02241  90.04055
sample estimates:
mean of x mean of y 
 377.5362  342.0271 


wilcox_Nplasm


	Wilcoxon rank sum test with continuity correction

data:  A$NPLASM_BN1024 and A$Nplasm_BN1178
W = 5672, p-value = 0.4124
alternative hypothesis: true location shift is not equal to 0


ttest_Cplasm

	Two Sample t-test

data:  A$Cplasm_BN1024 and A$Cplasm_BN1178
t = 0.52713, df = 213, p-value = 0.5987
alternative hypothesis: true difference in means is not equal to 0
95 percent confidence interval:
 -19.15932  33.14723
sample estimates:
mean of x mean of y 
 150.1138  143.1199 


wilcox_Cplasm


	Wilcoxon rank sum test with continuity correction

data:  A$Cplasm_BN1024 and A$Cplasm_BN1178
W = 5608, p-value = 0.5007
alternative hypothesis: true location shift is not equal to 0
