# Supplementary material for: A human progeria-associated BAF-1 mutation modulates gene expression and accelerates aging in C. elegans
Source: EMBO J. 2024 Oct 4;43(22):18. doi: 10.1038/s44318-024-00261-8 (PMC11574047; doi:10.1038/s44318-024-00261-8)
Supplement: Supplementary file 14 — Source data Fig. 3 [file 44318_2024_261_MOESM14_ESM.zip]

Archive with 17 entries (11 files):
- Figure 3/
- Figure 3/3A/
- Figure 3/3A/Data_3A.xlsx
- Figure 3/3B/
- Figure 3/3B/BN869_WT_GFP_LMN-1.tif
- Figure 3/3B/BN869_WT_mCh_HIS-58.tif
- Figure 3/3B/BN870_MUT_GFP_LMN-1.tif
- Figure 3/3B/BN870_MUT_mCh_HIS-58.tif
- Figure 3/3C/
- Figure 3/3C/Data_3C.xlsx
- Figure 3/3D/
- Figure 3/3D/BN1188_MUT_GFP_BAF-1_G12T.tif
- Figure 3/3D/BN1188_MUT_mCh_HIS-58.tif
- Figure 3/3D/BN599_WT_GFP_BAF-1.tif
- Figure 3/3D/BN599_WT_mCh_HIS-58.tif
- Figure 3/3E/
- Figure 3/3E/Data_3E.xlsx
