# Supplementary material for: A human progeria-associated BAF-1 mutation modulates gene expression and accelerates aging in C. elegans
Source: EMBO J. 2024 Oct 4;43(22):18. doi: 10.1038/s44318-024-00261-8 (PMC11574047; doi:10.1038/s44318-024-00261-8)
Supplement: Supplementary file 14 — Source data Fig. 3 [file 44318_2024_261_MOESM14_ESM.zip › Figure 3/3A/Data_3A.xlsx]

## Sheet: FIG 3 A
Experiment	baf-1	lmn-1	Embryos laid (0H)	Dead embryos (24H)	Embryonic lethality
R1	BAF-1(G12T)	GFP/GFP	40	39	0.975
R1	BAF-1(G12T)	GFP/GFP	28	26	0.928571
R1	BAF-1(G12T)	GFP/GFP	34	34	1
R1	BAF-1(G12T)	GFP/GFP	33	32	0.969697
R1	BAF-1(G12T)	GFP/GFP	30	30	1
R1	BAF-1(G12T)	GFP/WT	30	0	0
R1	BAF-1(G12T)	GFP/WT	31	0	0
R1	BAF-1(G12T)	GFP/WT	33	0	0
R1	BAF-1(G12T)	GFP/WT	33	0	0
R1	BAF-1(G12T)	GFP/WT	25	0	0
R1	BAF-1(G12T)	WT/WT	23	0	0
R1	BAF-1(G12T)	WT/WT	33	0	0
R1	BAF-1(G12T)	WT/WT	25	0	0
R1	BAF-1(G12T)	WT/WT	34	2	0.0588235
R1	BAF-1(G12T)	WT/WT	29	1	0.0344828
R1	WT	GFP/GFP	36	3	0.0833333
R1	WT	GFP/GFP	41	11	0.268293
R1	WT	GFP/GFP	32	2	0.0625
R1	WT	GFP/GFP	38	5	0.131579
R1	WT	GFP/GFP	38	8	0.210526
R2	BAF-1(G12T)	GFP/GFP	14	14	1
R2	BAF-1(G12T)	GFP/GFP	12	12	1
R2	BAF-1(G12T)	GFP/GFP	7	7	1
R2	BAF-1(G12T)	GFP/GFP	12	12	1
R2	BAF-1(G12T)	GFP/WT	29	0	0
R2	BAF-1(G12T)	GFP/WT	20	0	0
R2	BAF-1(G12T)	GFP/WT	15	0	0
R2	BAF-1(G12T)	GFP/WT	26	0	0
R2	BAF-1(G12T)	GFP/WT	27	0	0
R2	BAF-1(G12T)	WT/WT	24	0	0
R2	BAF-1(G12T)	WT/WT	32	0	0
R2	BAF-1(G12T)	WT/WT	7	0	0
R2	BAF-1(G12T)	WT/WT	26	0	0
R2	BAF-1(G12T)	WT/WT	6	0	0
R2	WT	GFP/GFP	25	8	0.32
R2	WT	GFP/GFP	31	7	0.225806
R2	WT	GFP/GFP	17	4	0.235294
R2	WT	GFP/GFP	13	7	0.538462
R2	WT	GFP/GFP	24	4	0.166667
