# Supplementary material for: A human progeria-associated BAF-1 mutation modulates gene expression and accelerates aging in C. elegans
Source: EMBO J. 2024 Oct 4;43(22):18. doi: 10.1038/s44318-024-00261-8 (PMC11574047; doi:10.1038/s44318-024-00261-8)
Supplement: Supplementary file 14 — Source data Fig. 3 [file 44318_2024_261_MOESM14_ESM.zip › Figure 3/3C/Data_3C.xlsx]

## Sheet: FIG 3C
N2 WT			GFP::BAF-1 WT			GFP::BAF-1(G12T)
Embryos laid (0H)	Dead embryos (24H)	Embryonic lethality	Embryos laid (0H)	Dead embryos (24H)	Embryonic lethality	Embryos laid (0H)	Dead embryos (24H)	Embryonic lethality
96	0	0	121	2	0.0165289	96	96	1
52	1	0.0192308	114	4	0.0350877	109	109	1
118	0	0	120	4	0.0333333	94	94	1
129	1	0.00775194	129	2	0.0155039	71	71	1
145	0	0	109	0	0	111	111	1
			138	0	0	112	112	1
			39	0	0	24	24	1
			44	0	0	29	29	1
			29	0	0	27	27	1
			42	0	0	32	32	1
			34	0	0	28	28	1
						47	47	1
