# Supplementary material for: A human progeria-associated BAF-1 mutation modulates gene expression and accelerates aging in C. elegans
Source: EMBO J. 2024 Oct 4;43(22):18. doi: 10.1038/s44318-024-00261-8 (PMC11574047; doi:10.1038/s44318-024-00261-8)
Supplement: Supplementary file 14 — Source data Fig. 3 [file 44318_2024_261_MOESM14_ESM.zip › Figure 3/3E/Data_3E.xlsx]

## Sheet: FIG 3E
WT											baf-1 (G12T)											N2	area	Mean	Min	Max
cell	NE (X3 values)			Nplasm (x5 values)			Cplasm (x3 values at 1u)				cell	NE (X3 values)			Nplasm (x5 values)			Cplasm (x3 values at 1u)				1	50.426	205.062	194	286
	distance (microns)	value	average	distance (microns)	value	average	distance (microns)	value	average			distance (microns)	value	average	distance (microns)	value	average	distance (microns)	value	average		2	53.368	204.561	194	282
1	5.2192	411.034	515.825	8.2463	260.973	290.23	4.2797	256.796	277.687		1	4.906	535.265	553.554	6.4718	313.964	292.865	3.9666	278.881	251.696		3	48.051	204.801	194	281
	5.3236	464.843		8.3507	289.385		4.3841	273.935				5.0104	573.478		6.5762	278.74		4.071	258.54			4	54.534	204.222	196	292
	5.4279	530.96		8.4551	293.248		4.4885	267.487				5.1148	540.952		6.6805	269.953		4.1753	239.898
				8.5594	282.968										6.7849	307.005
	11.0646	609.642		8.6638	324.576		12.526	307.77				8.3507	538.199		6.8893	294.663		9.3945	244.132
	11.169	553.778					12.6304	277.16				8.4551	587.583					9.4989	251.679			Statistics
	11.2734	524.693					12.7348	282.974				8.5594	545.847					9.6033	237.049			NE
																							Two Sample t-test
2	4.3841	573.426	655.306	6.3674	243.734	244.589	3.3403	277.894	256.654		2	2.40082	466.21	476.621	4.07095	354.54	328.137	1.46137	264.063	270.541
	4.4885	604.774		6.4718	258.777		3.4447	242.727				2.5052	483.1		4.17533	364.094		1.56575	267.01			data: BAF_1_GFP_nobk$BN580_NE_bk and BAF_1_GFP_nobk$BN1007_NE_bk
	4.5929	650.962		6.5762	233.618		3.549	236.039				2.60958	492.115		4.27972	296.911		1.67013	289.927			t = 0.87317, df = 270, p-value = 0.3833
				6.6805	242.002										4.3841	315.339						alternative hypothesis: true difference in means is not equal to 0
	8.6638	656.635		6.7849	244.816		9.6033	238.615				6.05423	450.941		4.48848	309.802		6.99368	302.061			95 percent confidence interval:
	8.7682	733.49					9.7077	264.429				6.15862	504.473					7.09807	266.356			-17.98945 46.66348
	8.8726	712.55					9.812	280.219				6.263	462.889					7.20245	233.826			sample estimates:
																						mean of x mean of y
3	3.7578	648.918	574.325	5.9499	285.208	292.317	2.714	225.861	240.097		3	2.0877	536.907	536.832	5.3236	287.922	305.258	1.0438	272.374	280.242		297.4557 283.1187
	3.8622	663.158		6.0542	288.305		2.8184	225.088				2.1921	557.808		5.4279	295.115		1.1482	327.301
	3.9666	514.787		6.1586	303.128		2.9227	239.706				2.2964	552.072		5.5323	317.599		1.2526	304.376
				6.263	287.372										5.6367	329.413
	8.3507	562.316		6.3674	297.571		9.3945	236.579				8.0375	523.67		5.7411	296.243		9.0814	258.973
	8.4551	598.847					9.4989	244.033				8.1419	570.49					9.1857	258.712
	8.5594	457.926					9.6033	269.316				8.2463	480.046					9.2901	259.717
4	3.549	542.649	612.495	4.906	280.107	260.469	2.5052	254.113	250.917		4	2.5052	799.23	909.71	3.86218	610	561.211	1.56575	326.681	356.744
	3.6534	579.862		5.0104	266.55		2.6096	247.549				2.60958	861.217		3.96657	588.305		1.67013	377.055
	3.7578	526.623		5.1148	237.193		2.714	258.684				2.71397	828.864		4.07095	510.873		1.77452	477.667
				5.2192	264.136										4.17533	562.596
	6.6805	632.618		5.3236	254.359		7.62	257.925				5.94985	1032.31		4.27972	534.282		6.99368	323.738			NPLASM
	6.7849	707.006					7.7244	244.044				6.05423	1114.7					7.09807	335.611
	6.8893	686.21					7.8288	243.189				6.15862	821.931					7.20245	299.713
																							Two Sample t-test
5	3.0271	452.207	538.62	5.3236	246.149	244.192	2.1921	226.736	229.128		1	1.14822	700.65	811.701	3.02712	340.56	346.377	0.10438	289.739	311.323
	3.1315	624.882		5.4279	250.845		2.2964	232.259				1.2526	834.603		3.1315	395.689		0.20877	302.99			data: BAF_1_GFP_nobk$BN580_Nplasm_bk and BAF_1_GFP_nobk$BN1007_Nplasm_bk
	3.2359	568.647		5.5323	231.1		2.4008	224.673				1.35698	650.451		3.23588	333.732		0.31315	351.489			t = 1.3947, df = 270, p-value = 0.1643
				5.6367	246.44										3.34027	346.687						alternative hypothesis: true difference in means is not equal to 0
	7.9331	551.464		5.7411	246.424		8.977	225.801				5.21917	710.118		3.44465	315.216		6.263	306.193			95 percent confidence interval:
	8.0375	557.896					9.0814	236.835				5.32355	997.171					6.36738	337.613			-4.179908 24.488738
	8.1419	476.627					9.1857	228.462				5.42793	977.211					6.47177	279.914			sample estimates:
																						mean of x mean of y
6	4.6973	475.736	486.442	6.9937	268.207	254.138	3.7578	217.379	219.358		2	2.714	451.542	514.135	4.906	297.296	296.405	1.7745	253.821	265.443		89.24736 79.09294
	4.8016	496.549		7.0981	250.682		3.8622	223.181				2.8184	508.694		5.0104	307.033		1.8789	253.239
	4.906	429.877		7.2025	245.148		3.9666	257.996				2.9227	477.887		5.1148	294.146		1.9833	261.366
				7.3068	248.574										5.2192	275.807
	9.4989	516.421		7.4112	258.079		10.5427	212.039				7.5156	537.721		5.3236	307.745		8.5594	270.454
	9.6033	532.094					10.6471	209.986				7.62	600.342					8.6638	274.461
	9.7077	467.975					10.7515	195.566				7.7244	508.621					8.7682	279.318
1	4.906	492.041	513.322	8.2463	259.529	266.897	3.9666	272.384	280.697		3	1.67013	522.858	520.768	4.07095	281.696	271.13	0.6263	290.152	280.739
	5.0104	562.845		8.3507	266.076		4.071	302.499				1.77452	522.347		4.17533	282.155		0.73068	292.617
	5.1148	564.212		8.4551	257.178		4.1753	270.299				1.8789	481.636		4.27972	270.416		0.83507	289.628			CPLASM
				8.5594	273.059										4.3841	254.878
	11.7953	478.015		8.6638	278.644		12.7348	290.82				6.8893	526.841		4.48848	266.504		7.82875	281.056
	11.8997	507.672					12.8392	290.417				6.99368	550.083					7.93313	265.932
	12.0041	475.149					12.9435	257.763				7.09807	520.84					8.03752	265.051
2	5.2192	519.578	525.613	7.5156	276.26	258.628	4.2797	295.44	272.746		4	2.6096	468.492	465.053	4.8016	269.442	242.495	1.6701	245.346	251.077			Two Sample t-test
	5.3236	565.283		7.62	276.928		4.3841	304.665				2.714	488.217		4.906	251.217		1.7745	282.643
	5.4279	552.042		7.7244	245.412		4.4885	276.541				2.8184	480.779		5.0104	232.623		1.8789	254.831			data: BAF_1_GFP_nobk$BN580_Cplasm_bk and BAF_1_GFP_nobk$BN1007_Cplasm_bk
				7.8288	242.438										5.1148	230.392						t = 2.5388, df = 270, p-value = 0.01168
	10.2296	528.992		7.9331	252.103		11.2734	234.837				8.3507	449.367		5.2192	228.803		9.3945	246.504			alternative hypothesis: true difference in means is not equal to 0
	10.334	530.228					11.3778	261.281				8.4551	461.18					9.4989	235.987			95 percent confidence interval:
	10.4383	457.554					11.4822	263.712				8.5594	442.28					9.6033	241.154			2.833282 22.403999
																						sample estimates:
3	2.92273	451.367	486.488	4.69725	257.773	255.285	1.98328	281.952	273.591		5	4.6973	832.684	773.61	6.263	371.838	402.277	3.7578	289.573	268.911		mean of x mean of y
	3.02712	569.954		4.80163	254.452		2.08767	283.379				4.8016	913.377		6.3674	398.281		3.8622	282.148			55.19672 42.57808
	3.1315	481.454		4.90602	270.969		2.19205	276.381				4.906	857.232		6.4718	429.787		3.9666	275.848
				5.0104	250.86										6.5762	417.326
	6.78492	452.328		5.11478	242.369		7.72437	280.056				8.2463	672.859		6.6805	394.153		9.2901	263.446
	6.8893	503.673					7.82875	255.662				8.3507	710.164					9.3945	259.114
	6.99368	460.151					7.93313	264.117				8.4551	655.343					9.4989	243.34
1	4.8016	830.585	811.324	6.7849	296.773	302.528	3.8622	361.374	571.607		6	2.1921	506.078	499.079	4.6973	345.434	314.2	0.9395	267.316	246.899
	4.906	836.94		6.8893	262.642		3.9666	360.55				2.2964	544.068		4.8016	297.755		1.0438	261.176
	5.0104	838.358		6.9937	308.388		4.071	345.658				2.4008	503.768		4.906	304.575		1.1482	256.397
				7.0981	330.263										5.0104	307.609
	8.8726	723.263		7.2025	314.574		8.8726	723.263				7.7244	487.318		5.1148	315.625		8.7682	230.067
	8.977	831.305					8.977	831.305				7.8288	521.037					8.8726	228.593
	9.0814	807.493					9.0814	807.493				7.9331	432.204					8.977	237.842
2	3.9666	472.14	478.545	6.263	288.239	274.67	2.9227	292.233	255.792		7	2.08767	556.26	524.807	3.86218	290.38	326.887	1.04383	237.517	255.434
	4.071	525.18		6.3674	270.801		3.0271	269.2				2.19205	554.502		3.96657	310.798		1.14822	263.112
	4.1753	499.27		6.4718	273.876		3.1315	302.083				2.29643	553.638		4.07095	340.977		1.2526	259.335
				6.5762	276.334										4.17533	355.613
	8.8726	449.216		6.6805	264.099		9.812	224.263				6.15862	433.189		4.27972	336.666		7.09807	250.952
	8.977	482.345					9.9164	214.874				6.263	531.434					7.20245	266.856
	9.0814	443.118					10.0208	232.102				6.36738	519.817					7.30683	254.832
3	3.86218	609.179	612.907	5.0104	271.252	265.012	2.81835	364.406	312.012
	3.96657	639.074		5.11478	265.798		2.92273	379.899			1	3.1315	381.198	479.391	4.3841	347.204	316.109	2.19205	267.042	262.734
	4.07095	502.169		5.21917	254.297		3.02712	395.616				3.23588	433.214		4.48848	324.819		2.29643	252.507
				5.32355	259.634							3.34027	402.592		4.59287	291.906		2.40082	258.047
	6.47177	651.59		5.42793	274.078		7.41122	246.437							4.69725	306.284
	6.57615	714.695					7.5156	243.655				6.15862	531.472		4.80163	310.33		7.09807	287.291
	6.68053	560.735					7.61998	242.06				6.263	581.416					7.20245	259.029
												6.36738	546.456					7.30683	252.489
4	4.906	524.704	485.103	7.0981	255.228	268.481	3.9666	296.847	288.884
	5.0104	554.336		7.2025	281.27		4.071	310.577			2	2.08767	608.841	846.986	3.34027	476.607	441.49	1.04383	312.214	303.909
	5.1148	513.048		7.3068	259.556		4.1753	292.041				2.19205	786.351		3.44465	455.208		1.14822	284.364
				7.4112	263.314							2.29643	776.189		3.54903	413.265		1.2526	338.277
	9.4989	398.857		7.5156	283.035		10.5427	273.852							3.65342	457.396
	9.6033	478.97					10.6471	280.306				5.0104	945.388		3.7578	404.973		6.05423	303.315
	9.7077	440.702					10.7515	279.682				5.11478	1036.34					6.15862	303.94
												5.21917	928.81					6.263	281.342
5	3.2359	408.357	481.369	6.1586	276.857	266.092	2.1921	272.728	277.442
	3.3403	436.177		6.263	260.675		2.2964	266.895			3	3.549	538.841	733.865	5.6367	311.974	303.022	2.5052	257.154	270.77
	3.4447	386.88		6.3674	256.995		2.4008	260.838				3.6534	681.308		5.7411	318.48		2.6096	272.165
				6.4718	255.341							3.7578	620.625		5.8455	307.37		2.714	296.394
	8.5594	556.409		6.5762	280.593		9.4989	292.414							5.9499	294.111
	8.6638	599.565					9.6033	302.21							6.0542	283.173
	8.7682	500.826					9.7077	269.567
											4	1.8789	733.865	675.053	4.2797	258.743	254.908	0.8351	270.77	250.64
6	6.4718	530.243	537.808	8.4551	258.439	266.155	5.4279	264.678	267.406			1.9833	734.342		4.3841	268.462		0.9395	249.976
	6.5762	553.214		8.5594	265.918		5.5323	255.9				2.0877	628.528		4.4885	239.656		1.0438	245.941
	6.6805	531.033		8.6638	273.642		5.6367	289.053							4.5929	243.973
				8.7682	267.004							7.62	590.676		4.6973	263.705		8.6638	231.689
	10.7515	542.736		8.8726	265.77		11.7953	269.007				7.7244	708.318					8.7682	252.025
	10.8559	567.01					11.8997	259.469				7.8288	654.586					8.8726	253.44
	10.9603	502.614					12.0041	266.33
											5	2.5052	503.079	414.344	4.17533	301.587	301.9	1.56575	227.117	247.863
7	3.1315	602.279	569.183	5.2192	276.41	297.029	2.1921	277.956	280.108			2.60958	628.76		4.27972	303.284		1.67013	227.779
	3.2359	603.295		5.3236	301.907		2.2964	295.719				2.71397	630.318		4.3841	322.026		1.77452	235.983
	3.3403	510.427		5.4279	311.791		2.4008	270.892							4.48848	305.167
				5.5323	305.192							7.20245	239.562		4.59287	277.435		8.24628	254.42
	7.62	575.239		5.6367	289.843		8.6638	279.598				7.30683	244.585					8.35067	279.518
	7.7244	578.159					8.7682	275.469				7.41122	239.761					8.45505	262.359
	7.8288	545.696					8.8726	281.011
											6	2.40082	525.358	505.651	4.3841	330.574	320.048	1.46137	251.618	271.005
												2.5052	522.401		4.48848	358.739		1.56575	263.276
1	3.3403	526.53	509.974	6.0542	232.602	241.116	2.2964	264.977	263.066			2.60958	455.577		4.59287	315.581		1.67013	272.52
	3.4447	559.923		6.1586	224.855		2.4008	256.212							4.69725	286.551
	3.549	538.415		6.263	245.452		2.5052	267.46				6.68053	469.368		4.80163	308.796		7.61998	276.256
				6.3674	252.873							6.78492	505.478					7.72437	292.872
	9.0814	505.944		6.4718	249.8		10.0208	264.921				6.8893	517.674					7.82875	284.209
	9.1857	512.588					10.1252	259.319
	9.2901	416.447					10.2296	265.507			7	2.40082	535.716	571.263	4.17533	337.398	312.124	1.46137	265.833	263.43
												2.5052	530.983		4.27972	302.693		1.56575	272.422
2	6.0542	489.958	544.45	8.3507	279.858	261.767	5.0104	302.773	273.645			2.60958	450.519		4.3841	302.453		1.67013	281.561
	6.1586	510.427		8.4551	258.791		5.1148	281.395							4.48848	315.374
	6.263	492.183		8.5594	252.754		5.2192	285.458				6.263	584.498		4.59287	302.701		7.20245	251.679
				8.6638	252.954							6.36738	633.856					7.30683	263.785
	10.9603	589.877		8.7682	264.478		11.8997	267.238				6.47177	603.724					7.41122	253.208
	11.0646	636.553					12.0041	252.057
	11.169	547.704					12.1085	252.95			8	1.46137	534.026	519.134	4.3841	303.48	309.078	0.41753	238.176	264.454
												1.56575	549.756		4.48848	300.832		0.52192	260.581
3	3.3403	453.387	535.437	6.3674	317.873	305.157	2.2964	273.105	255.906			1.67013	449.821		4.59287	294.417		0.6263	257.215
	3.4447	613.685		6.4718	298.337		2.4008	282.077							4.69725	314.509
	3.549	574.414		6.5762	280.797		2.5052	243.451				7.72437	482.796		4.80163	332.153		8.7682	259.37
				6.6805	298.761							7.82875	509.956					8.87258	299.688
	9.812	495.641		6.7849	330.019		10.8559	235.027				7.93313	356.917					8.97697	324.623
	9.9164	530.836					10.9603	246.942
	10.0208	544.659					11.0646	254.832			9	2.9227	418.71	410.754	5.0104	313.595	307.16	1.9833	260.319	265.305
												3.0271	412.014		5.1148	303.353		2.0877	272.169
4	3.6534	494.629	504.774	6.4718	332.055	327.058	2.6096	279.649	265.123			3.1315	413.055		5.2192	315.102		2.1921	269.285
	3.7578	544.287		6.5762	310.286		2.714	268.084							5.3236	300.664
	3.8622	497.507		6.6805	325.674		2.8184	271.792				7.5156	353.399		5.4279	303.086		8.5594	270.726
				6.7849	333.045							7.62	458.894					8.6638	258.007
	9.6033	458.368		6.8893	334.231		10.6471	259.567				7.7244	412.23					8.7682	251.204
	9.7077	533.063					10.7515	253.12
	9.812	500.791					10.8559	258.526
											1	4.5929	454.677	464.361	7.0981	261.372	266.2	3.549	242.09	252.44
5	2.81835	837.456	933.646	4.48848	317.797	300.849	1.8789	295.876	289.373			4.6973	496.826		7.2025	262.736		3.6534	252.96
	2.92273	1196.44		4.59287	283.473		1.98328	287.96				4.8016	434.791		7.3068	266.801		3.7578	239.275
	3.02712	1004.46		4.69725	277.547		2.08767	284.25							7.4112	281.523
				4.80163	303.966							10.0208	414.964		7.5156	258.567		11.0646	271.585
	6.47177	802.097		4.90602	321.463		7.41122	301.65				10.1252	490.977					11.169	243.126
	6.57615	944.623					7.5156	292.194				10.2296	451.827					11.2734	228.182
	6.68053	816.797					7.61998	274.306
											2	2.4008	590.632	608.804	4.3841	266.411	258.944	1.4614	286.18	270.519
												2.5052	736.002		4.4885	264.163		1.5658	251.901
1	2.714	571.99	524.191	4.8016	271.348	269.093	1.6701	252.868	259.806			2.6096	642.603		4.5929	245.479		1.6701	248.093
	2.8184	632.879		4.906	284.545		1.7745	256.253							4.6973	261.336
	2.9227	548.384		5.0104	265.235		1.8789	260.18				6.5762	521.067		4.8016	257.333		7.5156	267.319
				5.1148	257.733							6.6805	587.517					7.62	276.675
	7.2025	439.646		5.2192	266.603		8.2463	262.419				6.7849	563.445					7.7244	262.064
	7.3068	493.536					8.3507	275.372
	7.4112	458.708					8.4551	251.742			3	2.40082	644.4	621.4	4.07095	413.8	390.52	1.46137	263.4	277.3
												2.5052	738.2		4.17533	466.2		1.56575	290.4
2	3.1315	667.866	629.705	4.8016	250.866	252.699	2.0877	312.973	275.391			2.60958	707.8		4.27972	347.4		1.67013	246.8
	3.2359	660.337		4.906	256.541		2.1921	288.34							4.3841	338
	3.3403	595.739		5.0104	258.979		2.2964	274.076				6.263	542.2		4.48848	387.2		7.20245	275.8
				5.1148	252.625							6.36738	560.8					7.30683	279.6
	7.9331	654.443		5.2192	244.482		8.977	252.611				6.47177	423.2					7.41122	246.2
	8.0375	627.229					9.0814	259.345
	8.1419	572.617					9.1857	264.999			4	2.60958	622.471	770.958	4.17533	545.992	539.703	1.67013	338.607	307.261
												2.71397	667.257		4.27972	528.529		1.77452	335.426
3	3.9666	730.155	711.357	5.5323	357.704	344.906	2.9227	266.874	295.081			2.81835	678.44		4.3841	557.068		1.8789	334.963
	4.071	826.792		5.6367	360.308		3.0271	278.964							4.48848	520.896
	4.1753	695.486		5.7411	351.447		3.1315	289.491				6.05423	839.313		4.59287	546.03		6.99368	280.924
				5.8455	345.748							6.15862	954.793					7.09807	274.086
	7.5156	634.735		5.9499	309.325		8.5594	298.513				6.263	915.964					7.20245	285.838
	7.62	689.974					8.6638	326.314
	7.7244	690.998					8.7682	310.33			5	3.0271	486.718	511.01	4.4885	335.218	309.396	2.0877	267.879	269.56
				5.1148	287.127	297.705						3.1315	490.021		4.5929	285.439		2.1921	258.558
4	3.0271	486.504	470.702	5.2192	297.049		2.0877	242.342	266.252			3.2359	470.862		4.6973	304.246		2.2964	246.384
	3.1315	505.691		5.3236	312.999		2.1921	257.408							4.8016	327.24
	3.2359	453.142		5.4279	307.174		2.2964	264.954				6.263	519.07		4.906	294.838		7.2025	297.936
				5.5323	284.174							6.3674	548.229					7.3068	253.868
	7.3068	449.472					8.3507	307.724				6.4718	552.854					7.4112	252.149
	7.4112	445.223					8.4551	255.519
	7.5156	484.181					8.5594	269.562			6	2.40082	644.4	615.9	4.07095	413.8	390.52	1.46137	263.4	271.45
												2.5052	738.2		4.17533	466.2		1.56575	290.4
5	2.6096	480.809	537.558	4.906	238.202	243.431	1.6701	296.155	274.638			2.60958	707.8		4.27972	347.4		1.67013	246.8
	2.714	558.076		5.0104	241.031		1.7745	267.312							4.3841	338
	2.8184	512.845		5.1148	248.675		1.8789	251.041				6.15862	538.8		4.48848	387.2		7.09807	256.2
				5.2192	249.462							6.263	542.2					7.20245	275.8
	7.5156	585.302		5.3236	239.784		8.5594	254.879				6.36738	560.8					7.30683	279.6
	7.62	580.938					8.6638	277.049
	7.7244	507.378					8.7682	301.393			7	1.98328	404.281	499.111	4.07095	329.089	358.633	0.93945	218.723	231.669
												2.08767	537.313		4.17533	349.442		1.04383	216.126
6	6.263	562.531	560.312	8.8726	300.511	287.722	5.2192	272.659	267.472			2.19205	535.91		4.27972	339.8		1.14822	218.05
	6.3674	618.009		8.977	276.041		5.3236	277.417							4.3841	386.661
	6.4718	583.046		9.0814	273.604		5.4279	284.471				6.57615	492.564		4.48848	388.171		7.5156	255.716
				9.1857	293.076							6.68053	562.288					7.61998	236.11
	11.5866	484.375		9.2901	295.377		12.526	251.858				6.78492	556.888					7.72437	265.687
	11.6909	583.572					12.6304	260.879
	11.7953	530.336					12.7348	257.55			1	2.4008	706.351	642.457	4.071	351.418	336.502	1.4614	243.479	260.895
												2.5052	762.439		4.1753	330.238		1.5658	253.839
												2.6096	742.697		4.2797	312.452		1.6701	294.304
7	2.6096	576.735	594.174	4.8016	245.78	259.945	1.6701	306.088	277.754						4.3841	334.312
	2.714	630.845		4.906	235.798		1.7745	265.924				5.8455	542.476		4.4885	354.09		6.8893	280.428
	2.8184	601.49		5.0104	253.522		1.8789	296.428				5.9499	558.564					6.9937	265.834
				5.1148	263.555							6.0542	544.558					7.0981	275.715
	7.3068	636.27		5.2192	301.071		8.3507	263.321
	7.4112	618.073					8.4551	282.954			2	1.67013	558.794	582.465	3.54903	398.547	388.142	0.6263	283.9	312.937
	7.5156	501.629					8.5594	251.81				1.77452	634.166		3.65342	393.638		0.73068	274.982
												1.8789	558.323		3.7578	417.238		0.83507	280.673
8	3.6534	555.788	545.966	5.9499	261.294	253.853	2.6096	259.119	263.524						3.86218	370.939
	3.7578	583.819		6.0542	263.734		2.714	265.372				5.74108	547.999		3.96657	360.348		4.69725	329.204
	3.8622	516.792		6.1586	249.978		2.8184	257.661				5.84547	588.902					4.80163	363.661
				6.263	241.966							5.94985	548.41					4.90602	340.607
	8.5594	542.414		6.3674	252.291		9.4989	272.328
	8.6638	552.558					9.6033	262.096			3	3.549	537.658	542.471	6.4718	271.112	295.926	2.5052	274.633	274.038
	8.7682	524.428					9.7077	264.571				3.6534	627.319		6.5762	299.987		2.6096	269.222
												3.7578	567.304		6.6805	315.151		2.714	273.473
9	1.8789	702.614	640.431	4.5929	305.475	303.435	0.8351	269.774	270.533						6.7849	301.778
	1.9833	838.389		4.6973	302.378		0.9395	292.205				9.812	483.767		6.8893	291.604		10.8559	285.828
	2.0877	754.445		4.8016	295.474		1.0438	274.592				9.9164	521.142					10.9603	266.467
				4.906	320.18							10.0208	415.971					11.0646	271.725
	7.5156	538.745		5.0104	293.668		8.5594	274.212
	7.62	553.799					8.6638	256.977			4	4.2797	612.306	564.206	6.5762	291.954	293.737	3.2359	264.621	277.051
	7.7244	454.591					8.7682	255.438				4.3841	615.935		6.6805	296.168		3.3403	271.003
												4.4885	505.117		6.7849	311.406		3.4447	269.421
10	3.0271	658.193	642.212	5.5323	225.217	244.952	2.0877	271.564	258.852						6.8893	275.419
	3.1315	633.327		5.6367	235.504		2.1921	264.43				10.334	498.912					11.2734	284.714
	3.2359	515.106		5.7411	253.344		2.2964	251.477				10.4383	529.672					11.3778	287.868
				5.8455	251.65							10.5427	517.815					11.4822	293.95
	8.3507	652.34		5.9499	259.046		9.3945	253.384
	8.4551	746.282					9.4989	252.499			5	2.2964	487.564	484.57	4.3841	276.459	279.331	1.357	248.16	258.935
	8.5594	648.025					9.6033	259.757				2.4008	533.828		4.4885	288.727		1.4614	271.485
												2.5052	469.967		4.5929	254.083		1.5658	261.978
															4.6973	270.688
												6.7849	445.011		4.8016	306.698		7.7244	243.16
1	3.7578	627.569	552.574	7.5156	285.522	300.996	2.714	245.805	254.415			6.8893	471.876					7.8288	272.937
	3.8622	666.349		7.62	297.936		2.8184	272.059				6.9937	384.017					7.9331	282.116
	3.9666	565.601		7.7244	289.739		2.9227	259.643
				7.8288	303.654						6	1.6701	575.068	526.145	5.6367	273.269	262.862	0.6263	288.079	277.673
	11.5866	473.803		7.9331	328.127		12.526	250.086				1.7745	613.325		5.7411	254.35		0.7307	266.438
	11.6909	510.264					12.6304	247.62				1.8789	591.777		5.8455	269.596		0.8351	258.666
	11.7953	471.856					12.7348	251.279							5.9499	253.668
												9.9164	433.682		6.0542	263.427		10.9603	278.405
2	2.1921	576.679	596.86	5.7411	247.85	248.092	1.8789	273.757	323.925			10.0208	482.504					11.0646	277.771
	2.2964	595.672		5.8455	238.837		1.9833	343.342				10.1252	480.858					11.169	274.829
	2.4008	586.067		5.9499	236.753		2.0877	452.904
				6.0542	254.847						7	2.29643	524.32	562.338	4.17533	309.097	320.031	1.35698	258.445	259.156
	9.7077	623.607		6.1586	262.175		10.7515	296.568				2.40082	554.521		4.27972	307.73		1.46137	245.584
	9.812	633.376					10.8559	277.126				2.5052	517.235		4.3841	334.232		1.56575	243.799
	9.9164	565.759					10.9603	299.853							4.48848	322.918
												6.47177	532.448		4.59287	326.178		7.41122	262.568
3	3.6534	547.249	575.166	6.5762	277.433	269.306	2.6096	266.287	279.521			6.57615	638.062					7.5156	270.029
	3.7578	691.623		6.6805	267.549		2.714	262.088				6.68053	603.571					7.61998	261.33
	3.8622	569.215		6.7849	264.027		2.8184	292.568
				6.8893	271.26						1	2.08767	697.378	707.915	3.1315	427.909	405.194	1.04383	266.777	273.212
	9.7077	504.825		6.9937	266.26		10.7515	275.071				2.19205	740.026		3.23588	386.1		1.14822	272.623
	9.812	636.458					10.8559	289.8				2.29643	569.067		3.34027	402.316		1.2526	275.726
	9.9164	501.626					10.9603	291.312							3.44465	396.863
												4.48848	656.009		3.54903	412.78		5.42793	281.663
4	3.8622	484.872	479.333	5.8455	250.98	242.23	2.8184	242.804	263.685			4.59287	738.249					5.53232	271.784
	3.9666	502.509		5.9499	252.133		2.9227	264.229				4.69725	665.483					5.6367	248.576
	4.071	487.182		6.0542	228.045		3.0271	260.014
				6.1586	250.087						2	2.81835	445.187	481.363	4.48848	317.103	317.293	1.8789	268.241	275.66
	8.1419	478.862		6.263	229.906		9.1857	273.433				2.92273	558.6		4.59287	324.997		1.98328	260.173
	8.2463	488.679					9.2901	266.523				3.02712	511.17		4.69725	331.432		2.08767	250.438
	8.3507	433.893					9.3945	275.107							4.80163	320.11		7.5156	286.497
												6.57615	453.238		4.90602	292.821		7.61998	284.89
1	2.1921	546.656	559.206	5.6367	259.513	252.804	1.1482	292.948	281.148			6.68053	468.427					7.72437	278.498
	2.2964	617.302		5.7411	231.664		1.2526	255.761				6.78492	452.771
	2.4008	530.883		5.8455	249.912		1.357	264.73
				5.9499	250.231						3	2.19205	453.445	541.151	3.86218	328.143	332.21	1.14822	268.256	271.709
	9.3945	585.267		6.0542	272.698		10.334	273.989				2.29643	501.709		3.96657	361.872		1.2526	286.706
	9.4989	605.567					10.4383	308.797				2.40082	416.052		4.07095	315.881		1.35698	251.397
	9.6033	469.562					10.5427	290.665							4.17533	323.963
												5.94985	549.984		4.27972	331.191		6.99368	275.418
2	3.549	522.212	492.506	5.9499	296.673	308.603	2.5052	301.47	256.837			6.05423	659.465					7.09807	256.454
	3.6534	540.152		6.0542	316.92		2.6096	259.988				6.15862	632.591					7.20245	294.914
	3.7578	476.617		6.1586	305.111		2.714	266.962
				6.263	313.812						4	1.98328	539.535	597.152	4.07095	284.869	299.134	0.93945	265.143	263.328
	8.7682	469.293		6.3674	310.501		9.6033	223.601				2.08767	559.827		4.17533	301.546		1.04383	260.706
	8.8726	478.547					9.7077	238.461				2.19205	442.27		4.27972	309.307		1.14822	286.46
	8.977	468.213					9.812	250.542							4.3841	303.154
												6.47177	634.66		4.48848	296.796		7.41122	267.28
3	2.8184	432.136	472.568	5.3236	344.313	331.061	1.8789	270.278	252.073			6.57615	654.585					7.5156	260.184
	2.9227	511.302		5.4279	361.085		1.9833	267.926				6.68053	617.878					7.61998	290.621
	3.0271	500.602		5.5323	322.321		2.0877	252.398
				5.6367	300.282						5	1.56575	521.166	405.421	3.1315	277.476	315.259	0.52192	229.991	253
	8.1419	447.434		5.7411	327.304		9.1857	229.99				1.67013	535.83		3.23588	318.4		0.6263	245.886
	8.2463	475.64					9.2901	250.442				1.77452	513.176		3.34027	317.105		0.73068	245.347
	8.3507	468.296					9.3945	241.403							3.44465	330.791
												5.94985	276.224		3.54903	332.521		6.99368	251.087
4	3.9666	423.409	467.447	6.4718	341.954	334.391	2.9227	289.556	257.668			6.05423	288.463					7.09807	285.038
	4.071	469.467		6.5762	342.464		3.0271	256.605				6.15862	302.498					7.20245	273.599
	4.1753	428.034		6.6805	318.73		3.1315	244.992
				6.7849	336.196						6	2.40082	643.398	767.486	3.44465	400.031	368.351	1.46137	272.688	278.796
	9.2901	491.557		6.8893	332.612		10.2296	273.815				2.5052	642.161		3.54903	374.034		1.56575	289.018
	9.3945	502.786					10.334	246.608				2.60958	570.668		3.65342	376.951		1.67013	296.852
	9.4989	489.427					10.4383	234.431							3.7578	350.224
												5.0104	806.319		3.86218	340.516		6.05423	278.916
5	3.8622	472.478	470.18	6.263	373.223	338.872	2.8184	269.609	260.628			5.11478	978.067					6.15862	274.56
	3.9666	490.539		6.3674	362.585		2.9227	250.229				5.21917	778.128					6.263	252.898
	4.071	426.266		6.4718	340.471		3.0271	223.93
				6.5762	294.039						7	1.67013	542.772	528.34	3.34027	263.561	267.618	0.6263	258.696	267.982
	9.0814	469.274		6.6805	324.042		10.0208	276.776				1.77452	579.07		3.44465	252.241		0.73068	249.373
	9.1857	481.538					10.1252	280.646				1.8789	574.172		3.54903	295.949		0.83507	272.49
	9.2901	480.984					10.2296	262.581							3.65342	258.723
												5.42793	465.961					6.47177	276.295
1	3.0271	531.321	613.034	6.263	285.731	294.766	2.0877	273.35	280.046			5.53232	525.555					6.57615	287.565
	3.1315	615.196		6.3674	295.825		2.1921	284.025				5.6367	495.389					6.68053	305.014
	3.2359	624.275		6.4718	311.196		2.2964	286.385
				6.5762	295.214						8	2.9227	593.401	547.113	4.5929	349.833	315.225	1.9833	256.138	264.293
	9.6033	644.418		6.6805	285.865		10.6471	272.295				3.0271	665.87		4.6973	303.301		2.0877	241.876
	9.7077	680.285					10.7515	283.418				3.1315	525.626		4.8016	289.834		2.1921	243.17
	9.812	582.711					10.8559	280.802							4.906	297.472
												6.5762	453.676		5.0104	335.684		7.5156	280.458
2	2.2964	520.267	602.578	5.8455	281.102	291.894	1.357	277.762	277.393			6.6805	475.505					7.62	278.698
	2.4008	551.314		5.9499	294.509		1.4614	278.865				6.7849	423.886					7.7244	281.595
	2.5052	592.117		6.0542	305.346		1.5658	307.53
				6.1586	274.089						1	4.071	483.223	499.509	6.0542	306.95	300.242	3.0271	205.533	232.243
	8.5594	579.598		6.263	304.423		9.4989	265.941				4.1753	490.428		6.1586	303.509		3.1315	209.206
	8.6638	728.12					9.6033	266.578				4.2797	461.305		6.263	286.15		3.2359	209.237
	8.7682	644.052					9.7077	267.681							6.3674	299.335
												8.3507	480.331		6.4718	305.265		9.3945	247.122
						326.283						8.4551	544.054					9.4989	267.112
3	3.9666	468.723	509.331	5.6367	296.445		2.9227	269.449	277.527			8.5594	448.274					9.6033	254.159
	4.071	552.264		5.7411	327.45		3.0271	264.949
	4.1753	533.36		5.8455	355.533		3.1315	292.277			2	2.60958	490.745	387.293	5.11478	376.443	348.267	1.67013	245.379	268.523
				5.9499	325.703							2.71397	520.365		5.21917	372.555		1.77452	291.667
	7.7244	464.082		6.0542	333.701		8.7682	251.944				2.81835	504.057		5.32355	354.066		1.8789	264.647
	7.8288	516.557					8.8726	284.637							5.42793	351.826
	7.9331	521					8.977	301.908				8.97697	276.369		5.53232	286.445
												9.08135	261.692
4	3.2359	445.428	464.142	5.1148	286.863	259.525	2.1921	266.093	273.789			9.18573	277.962
	3.3403	449.657		5.2192	268.235		2.2964	284.231
	3.4447	415.193		5.3236	251.531		2.4008	276.923			3	4.071	433.61	463.2	6.4718	344.828	325.561	3.0271	263.418	274.1
				5.4279	249.777							4.1753	560.966		6.5762	321.366		3.1315	255.987
	7.5156	513.903		5.5323	241.219		8.4551	266.988				4.2797	523.607		6.6805	324.943		3.2359	256.808
	7.62	521.452					8.5594	250.181							6.7849	320.022
	7.7244	439.221					8.6638	298.317				9.2901	418.791		6.8893	316.644		10.2296	311.224
												9.3945	439.432					10.334	265.772
5	1.67013	888.033	819.35	3.1315	528.218	444.59	0.6263	348.524	335.755			9.4989	439.071					10.4383	288.829
	1.77452	910.59		3.23588	487.985		0.73068	363.565
	1.8789	766.357		3.34027	443.906		0.83507	331.629			4	2.714	568.4	423.115	5.2192	284.616	274.71	1.7745	247.322	412.046
				3.44465	386.209							2.8184	620.869		5.3236	261.933		1.8789	255.868
	5.0104	754.617		3.54903	376.633		6.05423	358.565				2.9227	511.055		5.4279	267.825		1.9833	247.843
	5.11478	850.53					6.15862	309.995							5.5323	269.557
	5.21917	745.971					6.263	302.253				1.7745	247.322		5.6367	289.617		8.1419	560.205
												1.8789	255.868					8.2463	584.791
6	2.1921	486.16	484.027	4.2797	317.628	295.037	1.1482	277.355	261.199			1.9833	247.843					8.3507	528.724
	2.2964	578.055		4.3841	282.99		1.2526	253.958
	2.4008	482.612		4.4885	287.542		1.357	239.833			5	3.6534	465.485	485.492	5.3236	342.269	343.076	2.6096	261.669	280.445
				4.5929	269.717							3.7578	508.196		5.4279	329.378		2.714	285.954
	6.8893	450.723		4.6973	317.306		7.8288	245.686				3.8622	483.735		5.5323	343.733		2.8184	271.163
	6.9937	520.615					7.9331	259.128							5.6367	364.231
	7.0981	385.997					8.0375	291.231				7.4112	458.214		5.7411	335.769		8.4551	292.364
												7.5156	510.072					8.5594	281.795
7	4.2797	488.781	494.712	6.3674	307.963	319.047	3.4447	285.002	278.643			7.62	475.434					8.6638	297.372
	4.3841	495.033		6.4718	316.216		3.549	285.959
	4.4885	478.048		6.5762	327.172		3.6534	323.785			6	2.08767	500.842	513.803	4.07095	322.922	337.978	1.04383	255.966	247.116
				6.6805	312.243							2.19205	416.797		4.17533	339.251		1.14822	245.843
	8.977	483.496		6.7849	331.639		9.9164	256.671				2.29643	497.924		4.27972	342.713		1.2526	283.228
	9.0814	542.548					10.0208	254.844							4.3841	352.859
	9.1857	480.363					10.1252	265.598				6.263	535.098		4.48848	332.143		7.20245	256.926
												6.36738	602.477					7.30683	229.729
8	4.071	477.698	533.688	6.0542	308.722	318.17	3.0271	275.049	256.183			6.47177	454.776					7.41122	241.83
	4.1753	545.261		6.1586	297.748		3.1315	269.755
	4.2797	464.518		6.263	303.102		3.2359	270.794			1	2.29643	463.257	483.243	3.96657	320.213	311.414	1.14822	233.85	253.399
				6.3674	342.469							2.40082	492.996		4.07095	307.546		1.2526	213.783
	8.3507	576.798		6.4718	338.808		9.3945	233.316				2.5052	421.816		4.17533	302.883		1.35698	216.558
	8.4551	620.714					9.4989	248.013							4.27972	314.92
	8.5594	517.137					9.6033	240.173				6.15862	473.323		4.3841	311.507		7.09807	267.456
												6.263	503.396					7.20245	298.506
9	4.3841	546.749	506.983	6.4718	271.156	294.102	3.3403	272.938	268.756			6.36738	454.212					7.30683	282.545
	4.4885	534.038		6.5762	295.858		3.4447	270.967
	4.5929	507.061		6.6805	307.011		3.549	266.544			2	2.0877	528.284	540.118	4.4885	347.275	367.95	1.0438	258.58	263.221
				6.7849	294.698							2.1921	615.814		4.5929	350.869		1.1482	241.988
	9.0814	499.432		6.8893	301.785		10.0208	256.752				2.2964	558.528		4.6973	373.525		1.2526	241.208
	9.1857	513.113					10.1252	257.551							4.8016	382.894
	9.2901	441.503					10.2296	287.785				7.3068	490.877		4.906	385.187		8.3507	263.321
												7.4112	525.498					8.4551	288.994
10	3.34027	815.849	695.155	4.48848	422.869	405.255	2.29643	282.239	315.501			7.5156	524.067					8.5594	307.094
	3.44465	830.03		4.59287	433.819		2.40082	296.336
	3.54903	591.828		4.69725	409.06		2.5052	348.598			3	3.7578	586.368	591.807	5.6367	359.476	316.679	2.714	261.591	274.075
				4.80163	395.574							3.8622	589.739		5.7411	307.69		2.8184	309.169
	6.05423	614.985		4.90602	364.953		6.99368	336.885				3.9666	543.971		5.8455	318.815		2.9227	297.331
	6.15862	674.503					7.09807	303.828							5.9499	303.248
	6.263	643.734					7.20245	325.12				7.8288	550.44		6.0542	294.168		8.8726	269.544
												7.9331	640.681					8.977	255.994
11	2.9227	668.085	666.671	4.8016	234.934	255.854	6.9937	516.858	490.283			8.0375	665.055					9.0814	257.963
	3.0271	719.012		4.906	257.331		7.0981	512.281
	3.1315	612.915		5.0104	267.884		7.2025	441.71			4	0.93945	507.788	568.487	2.5052	301.955	317.584	0	278.819	270.548
				5.1148	273.083							1.04383	503.321		2.60958	325.989		0.10438	257.837
	1.9833	276.811		5.2192	246.039		7.9331	244.013				1.14822	502.665		2.71397	314.579		0.20877	280.647
	2.0877	294.678					8.0375	262.811							2.81835	325.164
	2.1921	311.267					8.1419	278.967				4.3841	596.836		2.92273	320.232		5.32355	277.797
												4.48848	666.003					5.42793	267.738
												4.59287	662.073					5.53232	289.104
1	3.8622	331.401	430.723	6.6805	283.165	311.956	2.8184	246.176	237.099
	3.9666	413.037		6.7849	306.017		2.9227	233.676			5	2.6096	547.869	528.792	4.2797	334.685	308.637	1.6701	285.836	277.62
	4.071	418.511		6.8893	319.473		3.0271	235.419				2.714	631.04		4.3841	291.239		1.7745	269.404
				6.9937	313.369							2.8184	534.57		4.4885	279.755		1.8789	257.333
	8.8726	460.506		7.0981	337.757		9.812	237.713							4.5929	322.249
	8.977	493.593					9.9164	230.11				6.263	468.094		4.6973	315.256
	9.0814	467.292					10.0208	239.499				6.3674	468.163
2	5.5323	367.199	445.55	7.9331	284.071	296.983	4.5929	235.576	241.567
	5.6367	482.521		8.0375	292.926		4.6973	227.237			1	1.56575	801.755	749.057	3.65342	315.209	338.444	0.52192	272.005	272.217
	5.7411	449.986		8.1419	301.515		4.8016	241.619				1.67013	798.525		3.7578	349.808		0.6263	235.166
				8.2463	326.071							1.77452	776.544		3.86218	359.615		0.73068	277.877
	10.6471	448.64		8.3507	280.332		11.6909	245.384							3.96657	312.63
	10.7515	472.254					11.7953	250.531				6.15862	728.827		4.07095	354.956		7.09807	276.325
	10.8559	452.701					11.8997	249.053				6.263	667.119					7.20245	305.372
												6.36738	521.615					7.30683	295.46
3	2.714	467.2	431.567	5.0104	295.4	323.48	1.7745	218.6	222.8
	2.8184	505.4		5.1148	272.2		1.8789	217.8			2	3.1315	572.592	673.001	5.1148	346.661	323.669	2.1921	296.09	279.758
	2.9227	439.8		5.2192	326.8		1.9833	211.4				3.2359	700.153		5.2192	374.923		2.2964	297.774
				5.3236	336.2							3.3403	705.361		5.3236	310.451		2.4008	299.261
	7.5156	377.2		5.4279	386.8		8.5594	235.2							5.4279	294.958
	7.62	371.6					8.6638	227.8				7.5156	607.451		5.5323	291.354		8.5594	258.115
	7.7244	428.2					8.7682	226				7.62	811.808					8.6638	267.053
												7.7244	793.897					8.7682	265.721
4	4.1753	337.443	399.857	6.4718	280.339	293.396	3.1315	233.397	248.84
	4.2797	393.604		6.5762	308.073		3.2359	243.213			1	2.9227	610.509		5.1148	262.988	293.751	1.9833	276.779
	4.3841	375.54		6.6805	320.791		3.3403	265.554				3.0271	690.131		5.2192	314.14		2.0877	277.973
				6.7849	283.804							3.1315	671.358		5.3236	293.57		2.1921	259.862
	9.0814	444.893		6.8893	273.973		10.0208	252.276							5.4279	303.771
	9.1857	460.236					10.1252	265.182				7.7244	783.548		5.5323	294.288		8.7682	244.224
	9.2901	387.428					10.2296	233.418				7.8288	830.977					8.8726	278.481
												7.9331	632.461					8.977	299.179
5	2.71397	384.309	436.257	4.90602	275.699	280.203	1.77452	249.743	242.416
	2.81835	440.551		5.0104	309.789		1.8789	234.777			2	2.40082	580.598		4.59287	282.503	289.923	1.46137	247.141
	2.92273	434.154		5.11478	268.392		1.98328	239.293				2.5052	642.521		4.69725	314.335		1.56575	233.422
				5.21917	254.391							2.60958	587.184		4.80163	273.332		1.67013	265.84
	7.41122	435.212		5.32355	292.744		8.45505	247.36							4.90602	293.351
	7.5156	487.327					8.55943	237.079				7.20245	443.88		5.0104	286.096		8.24628	272.724
	7.61998	435.991					8.66382	246.244				7.30683	561.743					8.35067	256.596
												7.41122	485.659					8.45505	254.608
6	3.2359	409.584	442.673	5.3236	278.324	280.103	2.1921	259.299	241.713
	3.3403	516.388		5.4279	275.779		2.2964	250.295			3	3.9666	641.433		6.6805	293.028	305.159	2.9227	244.984
	3.4447	403.761		5.5323	286.43		2.4008	234.535				4.071	688.115		6.7849	307.193		3.0271	288.983
				5.6367	276.184							4.1753	572.517		6.8893	304.46		3.1315	264.828
	7.8288	459.566		5.7411	283.796		8.8726	247.469							6.9937	304.414
	7.9331	462.467					8.977	239.227				9.7077	675.945		7.0981	316.699		10.7515	237.432
	8.0375	404.275					9.0814	219.45				9.812	711.233					10.8559	269.433
												9.9164	595.002					10.9603	252.841
1	3.2359	459.617	487.211	5.8455	327.073	306.681	2.1921	217.38	227.357
	3.3403	531.008		5.9499	300.092		2.2964	218.291			4	3.1315	606.891		5.0104	310.892	309.515	2.1921	255.489
	3.4447	460.08		6.0542	319.715		2.4008	226.343				3.2359	611.856		5.1148	314.582		2.2964	246.151
				6.1586	293.721							3.3403	589.669		5.2192	286.339		2.4008	232.852
	8.7682	482.229		6.263	292.803		9.7077	216.79							5.3236	304.487
	8.8726	507.895					9.812	240.995				7.0981	583.904		5.4279	331.274		8.1419	262.094
	8.977	482.437					9.9164	244.343				7.2025	696.841					8.2463	296.072
												7.3068	665.483					8.3507	305.69
2	3.1315	420.159	426.32	5.8455	309.613	294.159	2.1921	250.469	243.205
	3.2359	452.811		5.9499	340.408		2.2964	236.618			5	2.5052	561.989		4.27972	342.79	343.364	1.56575	269.03
	3.3403	427.874		6.0542	271.028		2.4008	237.934				2.60958	654.846		4.3841	333.853		1.67013	238.995
				6.1586	278.994							2.71397	610.481		4.48848	341.853		1.77452	297.613
	8.8726	408.865		6.263	270.751		9.7077	255.371							4.59287	348.317
	8.977	443.348					9.812	250.816				6.57615	783.209		4.69725	350.005		7.5156	244.112
	9.0814	404.86					9.9164	228.022				6.68053	934.126					7.61998	278.431
												6.78492	776.709					7.72437	273.987
3	2.4008	475.24	465.267	4.5929	304.814	307.314	1.4614	252.518	247.745
	2.5052	538.762		4.6973	297.308		1.5658	264.597			1	1.98328	391.256	411.767	4.17533	230.759	230.69	0.93945	235.301	234.371
	2.6096	510.294		4.8016	312.114		1.6701	263.951				2.08767	465.537		4.27972	228.317		1.04383	250.621
				4.906	308.904							2.19205	362.476		4.3841	230.299		1.14822	234.971
	7.4112	428.42		5.0104	313.432		8.4551	232.869							4.48848	218.599
	7.5156	423.302					8.5594	238.017				6.68053	362.324		4.59287	245.478		7.61998	219.667
	7.62	415.585					8.6638	234.521				6.78492	427.949					7.72437	231.895
												6.8893	378.902					7.82875	213.428
4	4.6973	422.303	415.123	6.8893	290.81	282.189	3.7578	254.626	251.356
	4.8016	418.773		6.9937	267.867		3.8622	244.505			2	2.714	415.941	428.98	5.1148	260.704	248.446	1.7745	212.475	218.962
	4.906	400.456		7.0981	273.259		3.9666	249.162				2.8184	443.819		5.2192	221.792		1.8789	221.719
				7.2025	292.738							2.9227	358.206		5.3236	241.566		1.9833	225.29
	10.1252	449.435		7.3068	286.271		11.169	254.28							5.4279	263.08
	10.2296	421.58					11.2734	252.583				7.8288	389.351		5.5323	255.086		8.8726	219.69
	10.334	378.19					11.3778	252.977				7.9331	466.81					8.977	221.965
												8.0375	428.746					9.0814	229.038
1	3.44465	500.012	495.491	4.90602	310.676	370.066	2.40082	267.805	274.264
	3.54903	531.376		5.0104	366.713		2.5052	278.234			3	4.906	455.981	483.884	6.9937	261.851	255.59	3.9666	230.112	233.693
	3.65342	538.001		5.11478	401.622		2.60958	249.938				5.0104	486.934		7.0981	259.126		4.071	231.267
				5.21917	375.448							5.1148	411.605		7.2025	259.074		4.1753	237.021
	6.68053	412.075		5.32355	395.87		7.61998	285.628							7.3068	256.436
	6.78492	501.285					7.72437	301.587				9.4989	494.095		7.4112	241.464		10.5427	231.231
	6.8893	490.199					7.82875	262.395				9.6033	498.524					10.6471	242.163
												9.7077	484.322					10.7515	232.703
2	3.2359	325.934	438.909	5.4279	308.939	296.321	2.1921	245.438	234.544
	3.3403	447.705		5.5323	282.104		2.2964	234.557			4	2.29643	435.938	411.099	4.17533	269.754	255.834	1.35698	257.296	240.964
	3.4447	436.197		5.6367	283.38		2.4008	216.313				2.40082	462.981		4.27972	268.145		1.46137	256.841
				5.7411	300.127							2.5052	432.983		4.3841	259.881		1.56575	259.556
	8.0375	427.722		5.8455	307.053		9.0814	233.606							4.48848	241.326
	8.1419	455.672					9.1857	242.235				6.57615	349.891		4.59287	240.063		7.5156	225.651
	8.2463	540.221					9.2901	235.113				6.68053	395.586					7.61998	224.066
												6.78492	375.076					7.72437	227.368
3	3.96657	459.503	459.945	5.32355	326.642	311.286	2.92273	231.822	239.519
	4.07095	480.111		5.42793	307.197		3.02712	242.801			5	2.9227	455.491	442.356	5.1148	261.229	264.409	1.9833	225.874	222.762
	4.17533	463.185		5.53232	297.782		3.1315	234.519				3.0271	440.593		5.2192	268.771		2.0877	233.493
				5.6367	289.332							3.1315	422.341		5.3236	237.206		2.1921	237.846
	7.20245	411.439		5.74108	335.479		8.24628	236.286							5.4279	256.108
	7.30683	493.976					8.35067	240.729				7.62	411.824		5.5323	298.733		8.6638	212.711
	7.41122	451.455					8.45505	250.96				7.7244	461.516					8.7682	218.97
												7.8288	447.599					8.8726	217.109
4	4.6973	468.662	558.709	6.0542	326.392	309.567	3.7578	232.526	282.7
	4.8016	523.344		6.1586	320.82		3.8622	238.07			6	1.8789	396.038	409.067	3.9666	275.614	266.038	0.8351	215.894	231.297
	4.906	492.583		6.263	302.757		3.9666	247.882				1.9833	443.043		4.071	242.259		0.9395	214.436
				6.3674	315.123							2.0877	397.057		4.1753	286.188		1.0438	204.684
	8.1419	592.487		6.4718	282.741		9.1857	342.034							4.2797	281.132
	8.2463	644.526					9.2901	331.322				6.3674	390.704		4.3841	244.998		7.3068	244.189
	8.3507	630.654					9.3945	304.368				6.4718	406.484					7.4112	250.668
												6.5762	348.991					7.5156	224.274
5	2.5052	400.044	489.661	3.86218	301.697	300.762	1.56575	253.586	261.138
	2.60958	483.567		3.96657	282.94		1.67013	264.621			1	2.81835	421.211	437.191	4.69725	260.762	259.472	1.8789	231.549	227.07
	2.71397	448.202		4.07095	297.378		1.77452	253.464				2.92273	434.556		4.80163	251.171		1.98328	216.859
				4.17533	315.696							3.02712	364.819		4.90602	258.238		2.08767	230.491
	5.6367	474.37		4.27972	306.098		6.57615	254.567							5.0104	268.273
	5.74108	530.49					6.68053	274.945				6.8893	425.162		5.11478	258.916		7.82875	231.922
	5.84547	601.296					6.78492	265.643				6.99368	467.834					7.93313	227.95
												7.09807	383.05					8.03752	246.295
1	1.7745	518.089	558.363	4.1753	365.128	333.001	0.7307	247.211	246.025
	1.8789	654.603		4.2797	344.852		0.8351	265.734			2	2.5052	428.589	420.981	4.8016	252.278	260.413	1.5658	238.851	241.125
	1.9833	583.91		4.3841	297.512		0.9395	253.21				2.6096	439.697		4.906	249.044		1.6701	223.624
				4.4885	331.059							2.714	414.585		5.0104	254.213		1.7745	218.661
	6.8893	515.043		4.5929	326.454		7.8288	234.607							5.1148	285.742
	6.9937	524.068					7.9331	238.937				7.62	395.563		5.2192	260.79		8.6638	251.998
	7.0981	554.465					8.0375	236.452				7.7244	420.075					8.7682	250.026
												7.8288	410.774					8.8726	225.731
2	2.60958	503.231	518.389	4.69725	336.482	325.082	1.67013	274.634	266.396
	2.71397	563.886		4.80163	328.296		1.77452	259.172			3	1.98328	407.239	418.636	3.86218	267.978	248.265	0.93945	257.192	229.691
	2.81835	530.214		4.90602	348.718		1.8789	265.926				2.08767	438.914		3.96657	239.914		1.04383	216.571
				5.0104	314.321							2.19205	398.553		4.07095	248.883		1.14822	219.999
	7.20245	493.117		5.11478	297.591		8.24628	242.224							4.17533	236.346
	7.30683	524.716					8.35067	270.609				6.05423	410.822		4.27972	248.202		6.99368	216.464
	7.41122	495.167					8.45505	285.81				6.15862	417.569					7.09807	228.537
												6.263	401.93					7.20245	235.869
1	2.2964	532.319	477.609	5.0104	386.613	374.352	1.357	254.668	263.193
	2.4008	545.033		5.1148	329.205		1.4614	270.039			4	3.02712	392.981	427.554	5.32355	246.072	257.956	2.08767	242.381	242.843
	2.5052	492.764		5.2192	394.85		1.5658	257.596				3.1315	434.073		5.42793	235.187		2.19205	256.656
				5.3236	403.618							3.23588	404.432		5.53232	278.762		2.29643	259.068
	8.0375	400.655		5.4279	357.475		9.0814	270.753							5.6367	257.925
	8.1419	455.161					9.1857	269.879				7.82875	408.78		5.74108	271.832		8.87258	230.243
	8.2463	439.721					9.2901	256.222				7.93313	474.382					8.97697	242.09
												8.03752	453.495					9.08135	247.056
2	3.1315	661.647	600.285	5.5323	355.417	373.748	2.0877	271.24	281.391
	3.2359	679.032		5.6367	398.463		2.1921	260.449			5	2.9227	292.085	353.427	4.8016	270.782	247.825	1.9833	215.252	230.714
	3.3403	582.09		5.7411	378.699		2.2964	283.119				3.0271	423.452		4.906	247.614		2.0877	236.694
				5.8455	356.539							3.1315	391.898		5.0104	240.142		2.1921	247.31
	8.4551	525.125		5.9499	379.62		9.3945	289.775							5.1148	246.549
	8.5594	581.447					9.4989	290.345				6.8893	340.493		5.2192	234.039		7.8288	230.635
	8.6638	572.372					9.6033	293.419				6.9937	357.679					7.9331	240.274
												7.0981	347.668					8.0375	257.084
3	2.9227	487.913	488.311	5.4279	316.299	326.322	1.9833	280.399	274.748
	3.0271	524.439		5.5323	336.734		2.0877	264.403			1	2.08767	419.01	415.623	4.27972	244.182	252.923	1.04383	219.862	220.298
	3.1315	508.375		5.6367	337.934		2.1921	267.417				2.19205	429.448		4.3841	265.084		1.14822	233.549
				5.7411	326.502							2.29643	421.885		4.48848	246.654		1.2526	229.7
	8.2463	466.941		5.8455	314.142		9.2901	274.542							4.59287	237.439
	8.3507	479.57					9.3945	284.489				6.8893	399.378		4.69725	271.254		7.82875	213.259
	8.4551	462.628					9.4989	277.241				6.99368	414.658					7.93313	214.52
												7.09807	401.401					8.03752	222.788
1	2.29643	577.679	635.75	4.48848	333.278	352.83	1.35698	257.336	258.476
	2.40082	632.419		4.59287	340.726		1.46137	247.902			2	3.7578	374.11	432.217	5.8455	242.12	245.605	2.714	215.805	213.361
	2.5052	603.857		4.69725	355.323		1.56575	277.3				3.8622	447.264		5.9499	245.614		2.8184	224.582
				4.80163	360.62							3.9666	413.537		6.0542	248.684		2.9227	231.999
	6.99368	659.087		4.90602	374.202		7.93313	252.693							6.1586	241.998
	7.09807	653.568					8.03752	245.583				8.3507	432.201		6.263	249.611		9.3945	204.032
	7.20245	687.892					8.1419	270.041				8.4551	475.292					9.4989	209.025
												8.5594	399.01					9.6033	220.47
2	2.19205	515.987	536.005	4.07095	318.383	319.878	1.14822	247.624	262.63
	2.29643	537.707		4.17533	341.3		1.2526	242.088			3	1.98328	606.212	591.711	3.44465	295.106	296.546	0.93945	217.21	248.936
	2.40082	479.358		4.27972	310.373		1.35698	259.448				2.08767	708.874		3.54903	326.491		1.04383	230.743
				4.3841	316.48							2.19205	688.989		3.65342	293.537		1.14822	236.797
	6.47177	567.702		4.48848	312.856		7.41122	243.78							3.7578	274.321
	6.57615	585.73					7.5156	276.848				5.0104	497.152		3.86218	293.273		6.05423	276.639
	6.68053	529.549					7.61998	305.994				5.11478	554.607					6.15862	271.154
												5.21917	540.479					6.263	253.51
3	2.714	584.984	557.241	4.8016	336.856	330.11	1.7745	214.654	255.96
	2.8184	574.783		4.906	349.36		1.8789	239.326			4	1.8789	636.855	560.036	3.23588	281.985	291.972	0.83507	244.099	250.12
	2.9227	545.595		5.0104	327.89		1.9833	240.756				1.98328	678.703		3.34027	289.09		0.93945	228.023
				5.1148	307.335							2.08767	671.592		3.44465	310.438		1.04383	263.759
	7.3068	544.225		5.2192	329.108		8.3507	251.198							3.54903	288.529
	7.4112	569.272					8.4551	295.629				4.90602	415.591		3.65342	289.819		5.94985	273.781
	7.5156	524.59					8.5594	294.195				5.0104	508.996					6.05423	254.576
												5.11478	613.636					6.15862	228.454
1	5.4279	628.598	622.563	7.9331	402.481	428.476	4.4885	236.701	263.348
	5.5323	650.172		8.0375	425.394		4.5929	242.451			5	1.98328	426.772	469.152	3.86218	253.299	255.987	1.04383	210.538	211.401
	5.6367	533.881		8.1419	430.984		4.6973	240.409				2.08767	515.891		3.96657	243.757		1.14822	210.37
				8.2463	462.912							2.19205	454.646		4.07095	247.118		1.2526	220.567
	10.8559	615.153		8.3507	420.608		11.7953	289.41							4.17533	259.817
	10.9603	685.496					11.8997	284.217				6.36738	459.59		4.27972	275.942		7.41122	219.537
	11.0646	622.078					12.0041	286.899				6.47177	474.355					7.5156	205.16
												6.57615	395.816					7.61998	216.626
2	4.2797	406.894	523.186	6.3674	335.54	353.528	3.2359	268.62	253.368
	4.3841	501.005		6.4718	384.011		3.3403	269.052			6	2.71397	345.786	365.031	4.3841	230.418	247.104	1.77452	214.254	221.968
	4.4885	490.258		6.5762	343.203		3.4447	260.405				2.81835	357.805		4.48848	248.769		1.8789	217.371
				6.6805	360.448							2.92273	318.876		4.59287	239.578		1.98328	237.626
	8.6638	615.64		6.7849	344.439		9.6033	254.089							4.69725	241.397
	8.7682	621.18					9.7077	249.907				6.47177	353.556		4.80163	275.359		7.41122	231.47
	8.8726	504.138					9.812	218.137				6.57615	402.977					7.5156	224.775
												6.68053	382.063					7.61998	209.892
3	2.8184	537.411	569.297	4.906	283.85	278.738	1.8789	256.842	273.726
	2.9227	557.289		5.0104	297.904		1.9833	241.866			7	1.98328	364.637	412.81	3.96657	235.287	243.336	0.93945	222.597	227.218
	3.0271	515.887		5.1148	276.725		2.0877	272.283				2.08767	406.188		4.07095	236.331		1.04383	228.168
				5.2192	268.203							2.19205	335.448		4.17533	234.997		1.14822	216.135
	7.4112	611.42		5.3236	267.008		8.3507	295.436							4.27972	258.226
	7.5156	617.897					8.4551	306.481				6.36738	409.067		4.3841	251.837		7.30683	230.359
	7.62	575.878					8.5594	269.448				6.47177	471.349					7.41122	227.748
												6.57615	418.899					7.5156	217.573
4	3.3403	544.926	559.544	5.3236	379.283	390.448	2.2964	277.23	260.985
	3.4447	615.718		5.4279	385.399		2.4008	261.68			8	2.71397	381.858	384.026	4.59287	245.469	241.438	1.77452	228.838	229.337
	3.549	567.021		5.5323	399.79		2.5052	241.226				2.81835	403.648		4.69725	240.498		1.8789	246.385
				5.6367	390.133							2.92273	358.747		4.80163	236.407		1.98328	250.244
	7.62	565.711		5.7411	397.637		8.6638	260.166							4.90602	243.774
	7.7244	571.618					8.7682	259.98				6.8893	362.843		5.0104	241.043		7.82875	215.088
	7.8288	492.272					8.8726	265.626				6.99368	387.757					7.93313	227.035
												7.09807	336.89					8.03752	243.639
1	3.7578	569.388	559.474	6.0542	383.624	391.007	2.714	266.661	265.727
	3.8622	648.078		6.1586	363.342		2.8184	230.329			1	1.8789	367.731	369.107	3.54903	259.861	255.801	0.83507	223.593	215.983
	3.9666	618.214		6.263	401.797		2.9227	261.909				1.98328	390.972		3.65342	274.677		0.93945	210.496
				6.3674	391.435							2.08767	330.187		3.7578	248.046		1.04383	222.692
	8.7682	519.275		6.4718	414.837		9.7077	309.029							3.86218	248.673
	8.8726	506.612					9.812	268.264				5.6367	333.838		3.96657	247.749		6.68053	216.668
	8.977	495.277					9.9164	258.171				5.74108	383.888					6.78492	213.176
												5.84547	362.977					6.8893	224.567
2	3.4447	576.766	586.279	5.7411	332.702	337.45	2.4008	269.534	263.014
	3.549	584.002		5.8455	322.119		2.5052	249.414			2	1.77452	423.131	504.617	3.23588	249.45	251.224	0.73068	216.598	229.133
	3.6534	502.841		5.9499	327.944		2.6096	252.399				1.8789	489.938		3.34027	263.78		0.83507	225.934
				6.0542	367.198							1.98328	423.937		3.44465	252.318		0.93945	241.025
	8.3507	542.518		6.1586	337.288		9.3945	270.911							3.54903	246.536
	8.4551	678.554					9.4989	275.987				5.74108	559.721		3.65342	244.035		6.78492	241.858
	8.5594	632.99					9.6033	259.837				5.84547	545.677					6.8893	232.141
												5.94985	467.915					6.99368	253.759
3	2.9227	599.643	542.828	4.906	369.653	338.935	1.9833	272.089	279.197
	3.0271	609.027		5.0104	327.077		2.0877	268.589			3	3.2359	377.744	423.832	5.5323	287.738	259.46	2.1921	241.281	235.421
	3.1315	588.904		5.1148	347.13		2.1921	279.866				3.3403	501.523		5.6367	256.507		2.2964	231.893
				5.2192	350.216							3.4447	431.102		5.7411	248.489		2.4008	239.857
	7.3068	488.958		5.3236	300.6		8.3507	267.251							5.8455	262.26
	7.4112	491.792					8.4551	284.262				8.2463	383.592		5.9499	242.304		9.2901	246.834
	7.5156	478.646					8.5594	303.124				8.3507	432.468					9.3945	221.674
												8.4551	395.061					9.4989	230.684
4	2.40082	466.329	486.589	4.17533	275.693	296.656	1.46137	274.419	282.622
	2.5052	545.423		4.27972	313.551		1.56575	311.382			4	2.714	419.621	454.886	4.906	274.869	272.113	1.7745	255.49	241.732
	2.60958	481.147		4.3841	317.362		1.67013	266.096				2.8184	498.31		5.0104	285.417		1.8789	255.38
				4.48848	283.42							2.9227	425.952		5.1148	264.164		1.9833	239.235
	6.47177	468.117		4.59287	293.252		7.41122	294.193							5.2192	277.995
	6.57615	489.413					7.5156	283.544				7.4112	442.071		5.3236	258.12		8.4551	222.942
	6.68053	469.107					7.61998	266.097				7.5156	459.541					8.5594	233.118
												7.62	474.239					8.6638	242.883
4	2.6096	472.611	506.472	4.071	304.624	315.748	1.6701	262.23	282.31
	2.714	561.623		4.1753	308.851		1.7745	278.677			5	1.98328	637.53	574.13	2.92273	330.126	315.667	0.93945	274.685	259.249
	2.8184	515.284		4.2797	312.746		1.8789	302.159				2.08767	683.195		3.02712	293.145		1.04383	291.112
				4.3841	317.804							2.19205	612.06		3.1315	310.197		1.14822	278.528
	5.9499	471.528		4.4885	334.715		6.9937	307.09							3.23588	319.38
	6.0542	518.91					7.0981	261.817				4.3841	453.221		3.34027	325.488		5.32355	253.287
	6.1586	498.878					7.2025	281.89				4.48848	522.576					5.42793	217.913
												4.59287	524.82					5.53232	246.929
1	2.714	480.309	542.842	4.906	357.999	386.748	1.7745	284.489	288.941
	2.8184	648.765		5.0104	367.319		1.8789	295.724			6	2.19205	405.84	458.226	3.96657	236.869	250.618	1.14822	216.334	228.593
	2.9227	587.232		5.1148	377.485		1.9833	285.178				2.29643	424.631		4.07095	265.164		1.2526	207.363
				5.2192	421.962							2.40082	406.341		4.17533	261.552		1.35698	241.373
	7.5156	515.082		5.3236	408.973		8.5594	282.559							4.27972	242.693
	7.62	523.074					8.6638	287.275				6.263	493.572		4.3841	246.813		7.20245	252.909
	7.7244	502.59					8.7682	298.423				6.36738	508.862					7.30683	237.767
												6.47177	472.088					7.41122	237.19
2	2.2964	601.452	579.527	3.7578	320.148	339.12	1.357	248.18	262.746
	2.4008	629.391		3.8622	314.097		1.4614	253.404			7	2.29643	546.4	482.45	3.96657	273.8	265.44	1.35698	212.6	225.85
	2.5052	595.998		3.9666	366.923		1.5658	227.957				2.40082	405.2		4.07095	279		1.46137	223.2
				4.071	321.255							2.5052	479.2		4.17533	276		1.56575	210.4
	6.6805	531.548		4.1753	373.176		8.6638	277.977							4.27972	242.2
	6.7849	585.734					8.7682	286.884				6.05423	483.8		4.3841	256.2		6.99368	218
	6.8893	533.039					8.8726	282.072				6.15862	494.4					7.09807	249.6
												6.263	496.4					7.20245	235
3	1.46137	745.294	758.175	3.34027	353.159	334.418	0.41753	249.424	237.397
	1.56575	870.385		3.44465	311.082		0.52192	266.617			8	2.714	333.469	389.347	4.2797	252.051	249.489	1.7745	229.719	230.492
	1.67013	805.123		3.54903	306.444		0.6263	253.54				2.8184	420.594		4.3841	259.574		1.8789	238.423
				3.65342	367.995							2.9227	396.903		4.4885	245.753		1.9833	233.052
	5.53232	789.675		3.7578	333.411		6.57615	211.077							4.5929	250.553
	5.6367	735.871					6.68053	220.43				6.4718	409.085		4.6973	239.514		7.4112	216.96
	5.74108	602.702					6.78492	223.292				6.5762	394.24					7.5156	236.866
												6.6805	414.934					7.62	245.06
4	2.60958	525.847	578.403	4.27972	337.233	359.24	1.67013	285.708	276.419
	2.71397	619.718		4.3841	374.073		1.77452	300.449			9	2.08767	579.492	542.992	4.17533	254.196	259.674	1.04383	246.386	231.342
	2.81835	566.738		4.48848	349.19		1.8789	278.432				2.19205	592.314		4.27972	263.39		1.14822	245.767
				4.59287	370.644							2.29643	451.745		4.3841	255.786		1.2526	236.871
	6.263	599.523		4.69725	365.061		7.20245	248.571							4.48848	233.081
	6.36738	665.206					7.30683	264.902				6.78492	434.998		4.59287	291.917		7.72437	210.981
	6.47177	493.387					7.41122	280.453				6.8893	565.166					7.82875	222.233
												6.99368	470.222					7.93313	236.913
5	3.0271	555.975	541.455	5.0104	388.997	403.088	2.0877	256.559	270.981
	3.1315	606.82		5.1148	418.055		2.1921	245.282			1	2.8184	477.779	460.495	4.906	290.007	284.691	1.8789	271.213	246.535
	3.2359	479.097		5.2192	412.464		2.2964	258.82				2.9227	481.984		5.0104	288.83		1.9833	268.165
				5.3236	401.715							3.0271	506.962		5.1148	294.818		2.0877	311.947
	7.5156	555.234		5.4279	394.208		8.5594	279.638							5.2192	284.744
	7.62	559.126					8.6638	298.702				7.5156	388.961		5.3236	265.054		8.5594	216.803
	7.7244	492.477					8.7682	286.884				7.62	493.256					8.6638	229.957
												7.7244	427.842					8.7682	239.463
6	1.77452	546.751	626.749	3.7578	340.57	333.985	0.73068	272.292	267.215
	1.8789	649.866		3.86218	311.757		0.83507	289.132			2	3.8622	445.442	448.995	6.1586	244.729	251.408	2.8184	258.944	248.112
	1.98328	659.33		3.96657	335.675		0.93945	287.186				3.9666	522.706		6.263	245.644		2.9227	251.611
				4.07095	349.53							4.071	510.177		6.3674	255.57		3.0271	240.344
	6.15862	555.988		4.17533	332.393		7.09807	241.02							6.4718	250.208
	6.263	705.501					7.20245	256.815				8.6638	387.517		6.5762	260.889		9.6033	237.863
	6.36738	643.057					7.30683	256.843				8.7682	440.316					9.7077	244.028
												8.8726	414.464					9.812	245.175
7	2.4008	614.671	563.543	4.4885	404.733	364.246	1.4614	266.607	249.673
	2.5052	627.868		4.5929	367.483		1.5658	245.867			3	2.29643	346.508	414.745	4.27972	251.252	239.7	1.35698	232.851	241.024
	2.6096	563.412		4.6973	340.413		1.6701	245.352				2.40082	390.705		4.3841	250.378		1.46137	238.802
				4.8016	355.928							2.5052	392.791		4.48848	222.536		1.56575	230.102
	6.9937	505.167		4.906	352.675		7.9331	245.868							4.59287	236.288
	7.0981	552.843					8.0375	249.253				6.68053	463.964		4.69725	238.044		7.61998	247.457
	7.2025	517.295					8.1419	245.094				6.78492	457.805					7.72437	244.987
												6.8893	386.442					7.82875	257.663
8	2.29643	416.091	495.97	4.27972	315.888	346.043	1.35698	254.704	284.953
	2.40082	532.232		4.3841	309.389		1.46137	261.262			7	3.2359	410.043	425.154	5.2192	267.8	268.31	2.1921	242.05	252.929
	2.5052	505.952		4.48848	337.999		1.56575	254.813				3.3403	451.953		5.3236	265.593		2.2964	236.141
				4.59287	376.847							3.4447	461.842		5.4279	266.531		2.4008	244.337
	6.68053	451.868		4.69725	390.094		8.66382	343.35							5.5323	259.848
	6.78492	548.094					8.7682	311.755				7.5156	418.138		5.6367	281.779		8.4551	259.066
	6.8893	521.583					8.87258	283.833				7.62	420.482					8.5594	274.458
												7.7244	374.864					8.6638	243.469
1	4.5929	615.913	609.486	6.8893	339.574	340.635	3.549	254.117	256.286
	4.6973	661.622		6.9937	364.133		3.6534	245.708			1	2.40082	390.276	433.965	4.27972	220.322	219.022	1.46137	233.1	243.477
	4.8016	637.049		7.0981	347.449		3.7578	253.972				2.5052	436.869		4.3841	219.869		1.56575	256.526
				7.2025	331.399							2.60958	351.205		4.48848	221.709		1.67013	243.137
	9.4989	588.733		7.3068	320.62		10.5427	275.538							4.59287	209.383
	9.6033	603.813					10.6471	261.094				6.57615	435.828		4.69725	223.828		7.5156	239.061
	9.7077	549.786					10.7515	247.286				6.68053	472.886					7.61998	245.222
												6.78492	406.021					7.72437	251.376
2	3.549	466.291	516.019	5.4279	335.674	333.56	2.5052	292.163	262.026
	3.6534	516.296		5.5323	342.417		2.6096	276.825			2	1.67013	384.133	437.879	4.07095	254.706	253.503	0.6263	229.158	354.692
	3.7578	461.614		5.6367	326.809		2.714	278.033				1.77452	421.375		4.17533	244.596		0.73068	243.6
				5.7411	323.289							1.8789	375.58		4.27972	253.483		0.83507	237.55
	7.7244	492.829		5.8455	339.612		8.7682	259.199							4.3841	268.491
	7.8288	586.843					8.8726	250.601				6.8893	464.348		4.48848	246.237		6.8893	464.348
	7.9331	572.241					8.977	215.335				6.99368	481.66					6.99368	481.66
												7.09807	417.797					7.09807	417.797
3	4.1753	653.234	644.514	6.6805	379.328	355.492	3.1315	236.058	227.312
	4.2797	742.367		6.7849	372.431		3.2359	223.151			3	2.19205	750.4	722.3	3.44465	313	282.72	1.04383	245.8	249.35
	4.3841	693.511		6.8893	345.753		3.3403	222.726				2.29643	764.6		3.54903	282.8		1.14822	267.4
				6.9937	360.271							2.40082	498.2		3.65342	294.6		1.2526	256.4
	9.4989	570.407		7.0981	319.676										3.7578	241.6
	9.6033	617.227										5.11478	656.6		3.86218	281.6		6.15862	238.8
	9.7077	590.339										5.21917	717.6					6.263	245.4
												5.32355	684.2					6.36738	222
4	2.29643	507.556	545.961	3.86218	386.613	351.701	1.35698	315.091	258.948
	2.40082	553.638		3.96657	385.123		1.46137	267.175			4	2.08767	434.809	441.12	3.86218	246.055	235.198	1.04383	231.062	240.585
	2.5052	522.953		4.07095	323.062		1.56575	282.767				2.19205	406.612		3.96657	243.905		1.14822	240.792
				4.17533	336.303							2.29643	432.539		4.07095	226.35		1.2526	220.692
	5.74108	579.618		4.27972	327.406		6.68053	237.264							4.17533	218.522
	5.84547	615.878					6.78492	216.713				6.05423	418.553		4.27972	241.158		6.99368	247.742
	5.94985	496.123					6.8893	234.677				6.15862	504.508					7.09807	242.743
												6.263	416.147					7.20245	247.447
5	1.8789	605.831	603.128	3.86218	335.748	323.283	0.83507	296.752	287.039
	1.98328	667.188		3.96657	348.336		0.93945	270.419			5	1.8789	477.427	478.966	3.7578	259.384	241.023	0.83507	253.139	253.764
	2.08767	621.931		4.07095	309.848		1.04383	292.606				1.98328	570.299		3.86218	235.82		0.93945	229.24
				4.17533	300.096							2.08767	512.933		3.96657	240.833		1.04383	223.002
	6.15862	572.159		4.27972	322.389		7.09807	329.312							4.07095	232.854
	6.263	593.428					7.20245	276.08				6.05423	420.148		4.17533	236.223		6.99368	285.974
	6.36738	558.23					7.30683	257.066				6.15862	447.991					7.09807	246.705
												6.263	474.625					7.20245	251.203
6	2.9227	485.13	493.891	4.8016	343.519	329.73	1.9833	275.309	272.777
	3.0271	501.072		4.906	334.759		2.0877	257.568			6	1.67013	385.966	406.49	3.02712	224.943	241.367	0.6263	257.136	254.038
	3.1315	429.42		5.0104	324.067		2.1921	259.554				1.77452	423.676		3.1315	234.369		0.73068	264.559
				5.1148	335.029							1.8789	384.483		3.23588	256.65		0.83507	258.358
	7.3068	533.591		5.2192	311.275		8.3507	273.717							3.34027	255.205
	7.4112	523.804					8.4551	270.543				4.69725	347.469		3.44465	235.666		5.74108	250.172
	7.5156	490.33					8.5594	299.974				4.80163	468.849					5.84547	244.286
												4.90602	446.457					5.94985	233.941
1	2.08767	564.199	571.256	3.96657	309.182	319.403	1.04383	255.235	281.766
	2.19205	708.422		4.07095	334.344		1.14822	255.607			7	2.19205	355.871	380.526	4.17533	253.283	248.361	1.14822	237.577	242.297
	2.29643	674.046		4.17533	307.409		1.2526	296.784				2.29643	436.239		4.27972	238.087		1.2526	244.145
				4.27972	318.488							2.40082	435.923		4.3841	238.546		1.35698	224.235
	6.15862	520.4		4.3841	327.592		7.09807	287.592							4.48848	263.475
	6.263	504.186					7.20245	298.714				6.36738	353.209		4.59287	248.416		7.30683	240.184
	6.36738	456.285					7.30683	296.664				6.47177	376.786					7.41122	247.281
												6.57615	365.092					7.5156	234.232
2	2.5052	539.714	584.409	4.8016	401.088	386.28	1.5658	289.449	287.894		8	1.8789	537.76	638.395	3.23588	316.846	302.565	0.83507	258.567	243.262
	2.6096	563.074		4.906	361.03		1.6701	295.779				1.98328	639.298		3.34027	296.894		0.93945	267.885
	2.714	596.188		5.0104	378.59		1.7745	279.684				2.08767	617.693		3.44465	286.746		1.04383	267.116
				5.1148	396.74										3.54903	301.923
	7.3068	596.263		5.2192	393.95		8.3507	293.068				5.0104	646.267		3.65342	310.418		6.05423	232.607
	7.4112	664.373					8.4551	274.967				5.11478	730.257					6.15862	213.987
	7.5156	546.845					8.5594	294.419				5.21917	483.105					6.263	251.274
3	2.2964	563.842	623.28	4.5929	367.581	385.999	1.357	279.362	276.344		9	2.08767	464.888	488.318	3.86218	228.969	226.999	1.04383	219.541	239.005
	2.4008	705.548		4.6973	384.308		1.4614	272.085				2.19205	534.684		3.96657	224.788		1.14822	225.466
	2.5052	620.74		4.8016	380.374		1.5658	295.354				2.29643	474.307		4.07095	221.259		1.2526	229.144
				4.906	386.579										4.17533	225.594
	7.2025	579.294		5.0104	411.155		8.2463	266.468				6.05423	444.149		4.27972	234.385		6.99368	268.903
	7.3068	679.375					8.3507	260.926				6.15862	509.552					7.09807	242.111
	7.4112	590.882					8.4551	283.87				6.263	472.701					7.20245	253.001
4	2.0877	488.954	498.386	4.8016	351.223	333.773	1.0438	254.871	276.863		10	2.19205	395.545	415.993	3.44465	240.027	252.182	1.14822	214.284	225.187
	2.1921	544.438		4.906	328.535		1.1482	256.17				2.29643	454.064		3.54903	256.642		1.2526	221.093
	2.2964	495.013		5.0104	315.623		1.2526	267.032				2.40082	449.086		3.65342	241.759		1.35698	233.867
				5.1148	342.146										3.7578	261.247
	7.8288	482.971		5.2192	331.338		8.8726	311.851				4.90602	398.654		3.86218	261.236		5.94985	235.201
	7.9331	531.153					8.977	294.177				5.0104	415.711					6.05423	230.17
	8.0375	447.789					9.0814	277.076				5.11478	357.701					6.15862	251.932
5	3.9666	604.025	594.586	7.0981	377.901	360.968	2.9227	291.436	273.141		11	1.77452	356.831	371.546	3.1315	250.054	255.579	0.73068	243.244	239.161
	4.071	647.688		7.2025	356.846		3.0271	265.726				1.8789	442.214		3.23588	257.652		0.83507	240.76
	4.1753	613.488		7.3068	341.321		3.1315	267.514				1.98328	393.576		3.34027	265.233		0.93945	244.138
				7.4112	376.242										3.44465	251.811
	10.334	551.098		7.5156	352.529		10.9603	286.846				5.0104	352.083		3.54903	253.147		6.05423	239.878
	10.4383	584.268					11.0646	265.914				5.11478	335.058					6.15862	232.761
	10.5427	566.948					11.169	261.412				5.21917	377.334					6.263	240.807
1	1.98328	286.177	290.181	3.54903	218.027	221.443	0.93945	207.678	207.698								333.768
	2.08767	309.147		3.65342	213.041		1.04383	203.675			1	1.8789	686.632	763.737	3.65342	326.293		0.83507	307.591	329.896
	2.19205	299.575		3.7578	213.494		1.14822	214.416				1.98328	790.805		3.7578	333.783		0.93945	301.116
				3.86218	224.549							2.08767	678.649		3.86218	378.047		1.04383	308.847
	5.53232	278.325		3.96657	238.104		6.57615	202.854							3.96657	296.949
	5.6367	313.263					6.68053	203.049				5.74108	768.413		4.07095	360.656		6.78492	374.8
	5.74108	254.598					6.78492	214.519				5.84547	809.098					6.8893	336.076
												5.94985	696.784					6.99368	335.739
2	3.6534	301.592	303.49	5.1148	216.322	221.44	2.6096	217.223	219.336
	3.7578	304.973		5.2192	215.173		2.714	230.347			2	2.8184	775.456	730.089	5.0104	325.642	310.956	1.8789	259.569	270.466
	3.8622	302.466		5.3236	227.515		2.8184	218.509				2.9227	688.065		5.1148	293.939		1.9833	246.035
				5.4279	227.73							3.0271	771.636		5.2192	336.6		2.0877	271.857
	6.8893	295.384		5.5323	220.459		7.8288	214.588							5.3236	287.595
	6.9937	313.677					7.9331	221.634				7.62	670.613		5.4279	311.006		8.6638	278.71
	7.0981	302.85					8.0375	213.715				7.7244	786.223					8.7682	297.551
												7.8288	741.056					8.8726	269.266
3	2.0877	282.61	280.985	4.1753	227.907	229.423	1.0438	206.222	207.425
	2.1921	294.911		4.2797	232.898		1.1482	213.07			3	3.7578	824.765	764.029	5.2192	337.998	353.521	2.714	251.437	278.813
	2.2964	271.392		4.3841	230.915		1.2526	215.979				3.8622	843.978		5.3236	379.466		2.8184	257.824
				4.4885	223.529							3.9666	700.912		5.4279	376.373		2.9227	325.968
	6.6805	287.364		4.5929	231.866		8.6638	206.695							5.5323	321.436
	6.7849	295.01					8.7682	202.122				7.2025	666.817		5.6367	352.33		8.2463	301.494
	6.8893	254.626					8.8726	200.46				7.3068	720.558					8.3507	304.497
												7.4112	692.87					8.4551	297.912
4	1.77452	286.193	305.796	3.23588	220.214	218.744	0.73068	211.375	213.01
	1.8789	294.24		3.34027	213.232		0.83507	217.542			4	2.40082	1082.18	1173.23	3.96657	693.652	583.758	1.46137	302.52	306.775
	1.98328	261.662		3.44465	220.781		0.93945	226.152				2.5052	1180.7		4.07095	607.966		1.56575	295.473
				3.54903	213.491							2.60958	877.743		4.17533	568.244		1.67013	271.644
	5.11478	322.051		3.65342	226.002		6.15862	204.916							4.27972	523.612
	5.21917	323.861					6.263	208.599				5.84547	1164.45		4.3841	525.315		6.8893	310.323
	5.32355	346.771					6.36738	209.475				5.94985	1265.59					6.99368	318.783
												6.05423	946.192					7.09807	292.692
5	2.60958	260.993	276.259	4.17533	221.405	230.619	1.67013	215.977	213.871
	2.71397	276.777		4.27972	235.713		1.77452	216.08			1	3.4447	356.03	403.692	5.9499	248.491	253.145	2.4008	255.798	224.747
	2.81835	260.954		4.3841	234.929		1.8789	218.452				3.549	388.652		6.0542	264.33		2.5052	219.064
				4.48848	226.212							3.6534	348.188		6.1586	250.614		2.6096	200.966
	6.05423	274.866		4.59287	234.836		6.99368	213.701							6.263	250.896
	6.15862	292.212					7.09807	212.63				8.7682	432.735		6.3674	251.396		9.7077	213.136
	6.263	291.753					7.20245	206.383				8.8726	437.351					9.812	210.989
												8.977	391.072					9.9164	231.278
6	3.1315	277.146	278.059	4.6973	217.794	223.225	2.1921	198.362	207.253
	3.2359	283.403		4.8016	231.188		2.2964	196.067			2	4.2797	371.469	379.55	7.3068	240.057	255.397	3.2359	219.704	226.638
	3.3403	257.757		4.906	221.778		2.4008	202.808				4.3841	351.569		7.4112	245.043		3.3403	212.564
				5.0104	225.234							4.4885	377.044		7.5156	288.006		3.4447	230.206
	6.4718	277.956		5.1148	220.128		7.4112	206.663							7.62	247.633
	6.5762	293.576					7.5156	220.427				10.6471	377.84		7.7244	256.244		11.6909	234.974
	6.6805	278.519					7.62	219.189				10.7515	417.32					11.7953	239.31
				4.906	209.749	207.961						10.8559	374.117					11.8997	223.19
1	2.8184	296.697	303.981	5.0104	204.067		1.8789	206.759	212.568
	2.9227	332.553		5.1148	209.133		1.9833	208.36			3	5.0104	396.103	396.98	8.5594	268.784	253.768	4.071	210.573	205.423
	3.0271	279.293		5.2192	204.135		2.0877	217.242				5.1148	419.177		8.6638	259.728		4.1753	206.94
				5.3236	212.72							5.2192	428.331		8.7682	257.904		4.2797	197.422
	7.62	303.303					8.1419	211.161							8.8726	235.465
	7.7244	305.349					8.2463	213.088				12.4216	368.895		8.977	246.959		13.4655	205.456
	7.8288	306.688					8.3507	218.799				12.526	403.745					13.5698	198.723
												12.6304	359.329					13.6742	196.929
2	1.77452	306.789	347.387	3.1315	236.1	235.089	0.73068	210.51	214.312
	1.8789	341.66		3.23588	254.139		0.83507	212.061			4	1.67013	518.386	556.001	3.44465	284.448	251.614	0.6263	240.143	229.185
	1.98328	313.142		3.34027	243.436		0.93945	219.416				1.77452	549.888		3.54903	226.693		0.73068	234.598
				3.44465	218.384							1.8789	444.233		3.65342	228.409		0.83507	232.809
	4.80163	384.748		3.54903	223.385		5.84547	220.394							3.7578	263.648
	4.90602	384.898					5.94985	206.762				5.53232	540.133		3.86218	254.873		6.57615	224.493
	5.0104	353.087					6.05423	216.731				5.6367	615.599					6.68053	217.507
												5.74108	428.278					6.78492	226.755
3	3.0271	270.777	290.442	4.906	225.436	227.608	1.9833	202.341	209.541
	3.1315	317.588		5.0104	238.421		2.0877	218.057			5	3.3403	399.033	403.087	5.5323	253.543	247.804	2.2964	224.701	228.792
	3.2359	290.147		5.1148	223.569		2.1921	207.798				3.4447	437.572		5.6367	262.179		2.4008	233.173
				5.2192	225.691							3.549	384.461		5.7411	245.05		2.5052	224.751
	7.0981	288.234		5.3236	224.923		8.1419	204.097							5.8455	243.231
	7.2025	301.743					8.2463	212.42				8.1419	360.401		5.9499	235.015		9.1857	231.18
	7.3068	274.16					8.3507	212.53				8.2463	415.343					9.2901	226.114
												8.3507	360.712					9.3945	209.071
4	3.8622	267.165	285.128	6.0542	222.258	223.313	2.8184	200.561	208.262
	3.9666	287.389		6.1586	220.777		2.9227	214.102			1	3.2359	365.089	370.667	5.8455	282.432	272.501	2.1921	205.919	211.261
	4.071	251.302		6.263	221.805		3.0271	203.278				3.3403	399.785		5.9499	266.774		2.2964	209.201
				6.3674	229.205							3.4447	390.59		6.0542	265.154		2.4008	207.733
	8.5594	273.327		6.4718	222.522		9.4989	205.628							6.1586	283.486
	8.6638	341.044					9.6033	211.016				8.7682	371.525		6.263	264.66		9.7077	212.758
	8.7682	290.54					9.7077	214.986				8.8726	346.27					9.812	217.166
												8.977	366.401					9.9164	211.01
1	2.0877	296.491	288.088	4.2797	217.472	217.283	1.0438	206.745	212.114
	2.1921	311.515		4.3841	224.091		1.1482	201.558			2	1.5658	429.589	490.635	4.071	252.194	256.771	0.5219	209.302	208.606
	2.2964	296.883		4.4885	219.371		1.2526	208.427				1.6701	500.448		4.1753	250.283		0.6263	207.91
				4.5929	206.154							1.7745	393.005		4.2797	252.148		0.7307	239.946
	6.7849	258.863		4.6973	219.329		7.7244	207.929							4.3841	264.009
	6.8893	304.41					7.8288	219.673				6.9937	480.486		4.4885	265.219
	6.9937	260.365					7.9331	228.355				7.0981	552.016
												7.2025	435.264
2	2.714	336.938	327.984	4.906	214.223	220.137	1.7745	211.951	207.511
	2.8184	352.884		5.0104	237.238		1.8789	208.607			3	4.1753	383.094	441.241	6.3674	238.213	240.248	3.1315	237.319	228.374
	2.9227	294.13		5.1148	238.813		1.9833	201.974				4.2797	458.042		6.4718	238.856		3.2359	220.442
				5.2192	204.538							4.3841	447.872		6.5762	252.718		3.3403	223.032
				5.3236	205.872										6.6805	234.529
												9.9164	483.531		6.7849	236.923		10.9603	224.614
3	3.0271	252.817	292.337	4.906	208.069		2.0877	211.404	213.254			10.0208	440.296					11.0646	231.119
	3.1315	293.129		5.0104	211		2.1921	214.938				10.1252	389.663					11.169	231.292
	3.2359	274.013		5.1148	211.62	220.978	2.2964	219.967
				5.2192	224.503						4	2.5052	346.383	413.803	5.6367	230.14	236.245	1.5658	209.126	223.961
	7.0981	307.196		5.3236	226.81		8.1419	214.275				2.6096	407.549		5.7411	234.283		1.6701	202.279
	7.2025	324.458					8.2463	215.343				2.714	374.127		5.8455	225.252		1.7745	200.042
	7.3068	302.407					8.3507	203.595							5.9499	242.609
												9.1857	415.697		6.0542	248.941		10.1252	237.913
4	1.46137	274.938	331.332	2.92273	228.021	221.656	0.41753	222.474	211.958			9.2901	485.585					10.2296	246.525
	1.56575	334.373		3.02712	216.033		0.52192	212.171				9.3945	432.031					10.334	235.995
	1.67013	323.898		3.1315	206.891		0.6263	211.678
				3.23588	226.796						1	2.60958	427.241	480.428	4.3841	343.562	303.155	1.67013	236.953	230.954
	4.80163	323.668		3.34027	230.54		5.84547	206.655				2.71397	467.472		4.48848	289.962		1.77452	233.85
	4.90602	368.139					5.94985	210.944				2.81835	385.403		4.59287	307.818		1.8789	244.391
	5.0104	362.974					6.05423	207.823							4.69725	283.733
												6.47177	483.668		4.80163	290.701		7.41122	223.471
5	1.77452	264.382	275.017	3.86218	225.255	221.953	0.73068	210.398	205.065			6.57615	543.33					7.5156	229.544
	1.8789	305.35		3.96657	217.983		0.83507	203.218				6.68053	480.354					7.61998	219.699
	1.98328	292.353		4.07095	221.679		0.93945	203.452
				4.17533	220.675						2	2.29643	598.873	626.245	3.7578	304.893	289.291	1.35698	238.381	232.609
	6.263	257.597		4.27972	224.173		7.20245	207.825				2.40082	648.001		3.86218	287.563		1.46137	239.293
	6.36738	269.122					7.30683	197.84				2.5052	556.133		3.96657	270.761		1.56575	243.489
	6.47177	261.295					7.41122	207.655							4.07095	285.631
												5.42793	568.515		4.17533	297.607		6.47177	226.254
												5.53232	689.589					6.57615	226.508
1	2.29643	289.192	309.079	3.96657	213.253	210.033	1.35698	210.2	218.977			5.6367	588.302					6.68053	216.505
	2.40082	319.598		4.07095	206.131		1.46137	215.508
	2.5052	298.453		4.17533	209.184		1.56575	222.249			3	2.9227	355.488	380.097	5.3236	251.948	263.085	1.9833	230.954	224.025
				4.27972	214.247							3.0271	410.877		5.4279	281.462		2.0877	229.758
	5.94985	291.369		4.3841	207.351		6.99368	219.902				3.1315	409.456		5.5323	268.629		2.1921	228.389
	6.05423	342.044					7.09807	225.191							5.6367	267.213
	6.15862	313.815					7.20245	220.81				8.1419	327.677		5.7411	246.173		9.1857	223.458
												8.2463	426.347					9.2901	211.929
2	1.46137	315.839	305.079	3.86218	200.27	205.078	0.41753	205.963	209.382			8.3507	377.609					9.3945	237.058
	1.56575	348.208		3.96657	201.118		0.52192	218.519
	1.67013	307.717		4.07095	210.073		0.6263	205.893			4	1.5658	424.193	435.254	4.8016	244.912	262.117	0.5219	242.026	233.196
				4.17533	211.519							1.6701	474.155		4.906	252.283		0.6263	234.88
	6.57615	299.494		4.27972	202.412		7.5156	208.357				1.7745	408.739		5.0104	261.168		0.7307	235.508
	6.68053	309.727					7.61998	203.26							5.1148	263.973
	6.78492	249.487					7.72437	214.3				8.4551	370.23		5.2192	288.25		9.3945	225.652
												8.5594	472.438					9.4989	230.227
3	2.5052	310.481	285.18	4.48848	202.58	205.244	1.46137	206.605	210.41			8.6638	386.683					9.6033	227.549
	2.60958	311.92		4.59287	211.675		1.56575	205.914
	2.71397	300.03		4.69725	196.121		1.67013	202.713			5	2.40082	477.667	470.409	4.3841	251.976	274.477	1.35698	205.338	218.53
				4.80163	210.651							2.5052	488.956		4.48848	269.398		1.46137	221.068
	6.78492	223.839		4.90602	205.191		7.72437	219.55				2.60958	376.454		4.59287	267.563		1.56575	219.968
	6.8893	285.218					7.82875	218.654							4.69725	281.256
	6.99368	279.59					7.93313	209.025				6.8893	443.553		4.80163	302.192		7.82875	220.139
												6.99368	471.459					7.93313	227.573
4	1.46137	312.978	320.361	2.5052	221.901	224.141	0.41753	208.856	203.985			7.09807	423.551					8.03752	240.316
	1.56575	338.761		2.60958	241.364		0.52192	202.349
	1.67013	287.951		2.71397	216.975		0.6263	200.979			6	1.77452	407.484	461.817	3.96657	240.243	235.435	0.73068	221.964	236.644
				2.81835	230.593							1.8789	433.462		4.07095	231.212		0.83507	230.439
	3.96657	310.85		2.92273	209.874		4.90602	200.211				1.98328	408.246		4.17533	236.269		0.93945	217.587
	4.07095	344.651					5.0104	198.1							4.27972	225.314
	4.17533	326.975					5.11478	213.413				6.57615	478.751		4.3841	244.137		7.5156	257.963
												6.68053	527.57					7.61998	236.212
5	1.14822	293.037	369.565	2.5052	218.349	222.455	0.10438	212.255	206.702			6.78492	372.973					7.72437	234.148
	1.2526	394.23		2.60958	224.202		0.20877	203.181
	1.35698	336.629		2.71397	226.359		0.31315	205.787			7	1.67013	590.638	599.626	3.23588	301.117	309.75	0.6263	231.859	246.238
				2.81835	218.718							1.77452	614.136		3.34027	317.158		0.73068	234.086
	4.17533	402.91		2.92273	224.645		5.11478	213.114				1.8789	498.461		3.44465	305.089		0.83507	248.657
	4.27972	406.299					5.21917	204.92							3.54903	314.174
	4.3841	384.284					5.32355	200.956				5.53232	559.855		3.65342	311.212		6.57615	272.864
												5.6367	633.876					6.68053	246.141
1	2.19205	318.687	316.01	4.27972	230.724	227.01	1.14822	207.368	214.782			5.74108	569.223					6.78492	252.176
	2.29643	372.169		4.3841	220.258		1.2526	215.514
	2.40082	323.14		4.48848	222.006		1.35698	227.118
				4.59287	234.448						1	1.46137	483.564	530.582	3.86218	282.302	285.546	0.41753	239.606	231.441
	6.68053	309.733		4.69725	227.613		7.61998	210.162				1.56575	526.162		3.96657	303.211		0.52192	233.836
	6.78492	268.292					7.72437	219.435				1.67013	500.034		4.07095	301.209		0.6263	238.871
	6.8893	304.036					7.82875	209.095							4.17533	274.261
												6.57615	531.699		4.27972	266.748		7.5156	214.455
2	1.46137	294.1	306.141	3.34027	200.904	210.153	0.41753	209.272	212.16			6.68053	580.905					7.61998	237.868
	1.56575	338.964		3.44465	208.634		0.52192	215.959				6.78492	513.884					7.72437	251.645
	1.67013	290.434		3.54903	203.16		0.6263	204.945
				3.65342	218.229						2	2.40082	421.317	449.678	4.48848	258.661	264.05	1.35698	261.841	251.671
	5.53232	305.08		3.7578	219.838		6.47177	219.498				2.5052	464.907		4.59287	259.989		1.46137	253.081
	5.6367	329.189					6.57615	212.474				2.60958	447.713		4.69725	266.57		1.56575	232.988
	5.74108	279.081					6.68053	210.811							4.80163	254.576
												6.99368	443.341		4.90602	280.455		7.93313	248.142
3	1.67013	352.636	323.709	3.34027	211.975	213.024	0.6263	210.884	216.056			7.09807	469.148					8.03752	243.621
	1.77452	398.475		3.44465	207.303		0.73068	222.578				7.20245	415.767					8.1419	240.055
	1.8789	329.038		3.54903	212.781		0.83507	219.08
				3.65342	221.563						3	4.8016	417.52	421.236	6.263	244.423	267.374	3.7578	246.148	233.817
	5.32355	285.117		3.7578	211.499		6.36738	224.496				4.906	460.881		6.3674	280.696		3.8622	225.651
	5.42793	303.584					6.47177	210.6				5.0104	400.67		6.4718	280.453		3.9666	223.804
	5.53232	273.407					6.57615	208.698							6.5762	262.094
												8.8726	378.428		6.6805	269.203		9.812	221.413
4	1.35698	306.929	307.078	2.92273	231.685	224.744	0.31315	201.547	202.887			8.977	428.114					9.9164	242.056
	1.46137	348.143		3.02712	229.514		0.41753	204.664				9.0814	346.889					10.0208	228.723
	1.56575	325.558		3.1315	228.839		0.52192	201.297
				3.23588	217.473						4	2.2964	515.277	453.281	4.4885	266.691	261.984	1.357	255.745	234.859
	4.90602	267.021		3.34027	216.208		5.94985	204.499				2.4008	464.112		4.5929	238.751		1.4614	226.358
	5.0104	304.972					6.05423	203.385				2.5052	419.153		4.6973	264.115		1.5658	216.452
	5.11478	289.844					6.15862	201.932							4.8016	273.144
												6.9937	411.581		4.906	267.218		7.9331	213.079
												7.0981	422.153					8.0375	244.256
												7.2025	419.777					8.1419	241.886
											5	1.35698	430.491	461.935	3.1315	261.386	255.883	0.31315	241.593	229.918
												1.46137	453.864		3.23588	258.572		0.41753	219.997
												1.56575	434.214		3.34027	247.399		0.52192	230.76
															3.44465	259.198
												5.32355	475.805		3.54903	252.862		6.36738	225.209
												5.42793	487.581					6.47177	232.872
												5.53232	452.861					6.57615	246.307
											6	1.46137	502.264	564.55	2.81835	303.718	293.338	0.41753	246.094	247.018
												1.56575	566.504		2.92273	292.188		0.52192	282.235
												1.67013	464.421		3.02712	310.408		0.6263	269.292
															3.1315	279.354
												4.59287	590.44		3.23588	281.023		5.53232	237.639
												4.69725	598.993					5.6367	222.105
												4.80163	552.653					5.74108	226.636
											7	2.29643	377.802	457.457	3.7578	272.197	275.386	1.14822	238.959	242.959
												2.40082	408.41		3.86218	285.347		1.2526	247.655
												2.5052	387.214		3.96657	271.472		1.35698	271.079
															4.07095	278.057
												5.84547	503.596		4.17533	269.857		6.8893	252.037
												5.94985	540.022					6.99368	233.186
												6.05423	417.137					7.09807	237.292
											1	3.9666	320.663	312.27	2.60958	231.031	229.875	1.9833	210.112	215.118
												4.071	364.337		2.71397	219.17		2.0877	210.792
												4.1753	304.547		2.81835	234.473		2.1921	204.235
															2.92273	224.442
												5.11478	272.387		3.02712	240.26		6.15862	220.226
												5.21917	291.692					6.263	219.342
												5.32355	296.176					6.36738	221.048
											2	1.67013	328.839	346.466	3.02712	218.463	223.22	0.6263	232.914	227.599
												1.77452	317.291		3.1315	233.231		0.73068	233.117
												1.8789	304.4		3.23588	226.984		0.83507	231.194
															3.34027	225.965
												4.48848	358.885		3.44465	211.457		5.42793	220.241
												4.59287	380.848					5.53232	224.123
												4.69725	375.209					5.6367	222.066
											3	1.77452	268.975	272.204	3.7578	227.307	229.201	0.73068	210.352	223.523
												1.8789	296.28		3.86218	230.148		0.83507	210.459
												1.98328	295.726		3.96657	234.162		0.93945	208.244
															4.07095	225.151
												6.15862	255.192		4.17533	229.238		7.09807	240.428
												6.263	268.367					7.20245	232.851
												6.36738	258.623					7.30683	232.81
											4	3.8622	358.213	337.34	6.6805	207.643	217.375	2.8184	234.526	234.919
												3.9666	347.277		6.7849	202.355		2.9227	226.007
												4.071	346.09		6.8893	210.216		3.0271	208.128
															6.9937	226.225
												8.977	326.553		7.0981	240.435		9.9164	242.407
												9.0814	317.317					10.0208	236.738
												9.1857	310.514					10.1252	229.568
											5	1.46137	420.478	487.142	2.81835	254.08	242.873	0.41753	215.868	219.093
												1.56575	456.799		2.92273	248.98		0.52192	215.993
												1.67013	433		3.02712	240.512		0.6263	205.32
															3.1315	252.533
												4.48848	531.613		3.23588	218.258		5.42793	229.002
												4.59287	539.677					5.53232	215.508
												4.69725	517.423					5.6367	210.731
											1	1.8789	313.113	320.717	3.54903	238.014	236.479	0.83507	201.153	212.383
												1.98328	311.758		3.65342	242.703		0.93945	207.333
												2.08767	322.254		3.7578	243.394		1.04383	221.147
															3.86218	233.785
												5.53232	324.253		3.96657	224.5		6.57615	225.709
												5.6367	333.743					6.68053	215.338
												5.74108	326.025					6.78492	216.078
											2	2.29643	315.5	345.057	3.44465	239.748	237.956	1.35698	246.487	222.273
												2.40082	331.16		3.54903	226.55		1.46137	225.246
												2.5052	307.198		3.65342	244.262		1.56575	217.5
															3.7578	244.875
												5.0104	352.441		3.86218	234.345		6.05423	207.434
												5.11478	381.127					6.15862	209.923
												5.21917	357.751					6.263	220.432
											3	1.67013	321.856	331.887	3.34027	248.502	247.406	0.6263	235.35	224.582
												1.77452	347.594		3.44465	247.88		0.73068	219.647
												1.8789	333.584		3.54903	240.55		0.83507	242.404
															3.65342	270.719
												5.32355	324.278		3.7578	229.38		6.263	224.532
												5.42793	333.82					6.36738	218.797
												5.53232	290.885					6.47177	217.732
											4	1.35698	295.478	320.742	3.02712	219.665	227.581	0.31315	221.31	216.331
												1.46137	367.951		3.1315	236.328		0.41753	217.129
												1.56575	350.958		3.23588	231.815		0.52192	222.724
															3.34027	221.904
												4.90602	305.711		3.44465	228.194		5.94985	207.633
												5.0104	313.828					6.05423	219.252
												5.11478	363.313					6.15862	203.492
											1	2.92273	327.244	324.307	5.11478	274.456	252.013	1.98328	229.541	219.602
												3.02712	340.714		5.21917	244.298		2.08767	216.596
												3.1315	343.957		5.32355	253.474		2.19205	214.421
															5.42793	248.481
												7.72437	318.335		5.53232	239.357		8.7682	227.704
												7.82875	310.934					8.87258	204.566
												7.93313	302.323					8.97697	210.849
											2	1.8789	331.674	321.458	4.3841	226.182	232.658	0.83507	213.671	212.946
												1.98328	309.78		4.48848	244.409		0.93945	208.624
												2.08767	313.892		4.59287	230.353		1.04383	216.772
															4.69725	236.317
												7.30683	299.185		4.80163	226.027		8.35067	216.347
												7.41122	345.192					8.45505	213.14
												7.5156	298.318					8.55943	229.424
											3	2.5052	268.569	327.827			243.992	1.67013	235.101	222.999
												2.60958	333.297		4.3841	242.87		1.77452	218.475
												2.71397	305.38		4.48848	249.193		1.8789	236.1
															4.59287	240.629
												6.47177	348.536		4.69725	243.275		7.41122	221.131
												6.57615	360.905		4.80163	228.913		7.5156	217.288
												6.68053	334.217					7.61998	207.808
											4	2.08767	274.271	306.785	3.65342	234.887	224.53	1.04383	219.211	221.234
												2.19205	348.03		3.7578	225.91		1.14822	241.398
												2.29643	339.186		3.86218	229.641		1.2526	239.504
															3.96657	219.621
												5.32355	307.031		4.07095	212.59		6.36738	211.219
												5.42793	297.808					6.47177	213.109
												5.53232	249.956					6.57615	229.347
											5	1.56575	323.011	316.055	3.34027	222.875	220.244	0.52192	248.309	233.576
												1.67013	315.393		3.44465	217.033		0.6263	220.553
												1.77452	314.064		3.54903	224.296		0.73068	221.224
															3.65342	223.605
												4.3841	302.588		3.7578	213.409		5.32355	227.266
												4.48848	323.226					5.42793	238.177
												4.59287	295.542					5.53232	213.323
											1	2.714	346.282	314.11	5.2192	237.474	226.22	1.7745	219.55	210.459
												2.8184	339.536		5.3236	226.383		1.8789	214.208
												2.9227	293.598		5.4279	213.742		1.9833	206.327
															5.5323	212.73
												8.1419	273.826		5.6367	240.77		9.1857	205.544
												8.2463	296.797					9.2901	202.535
												8.3507	282.631					9.3945	204.412
											2	2.40082	299.921	304.791	4.3841	211.891	222.913	1.46137	219.454	212.129
												2.5052	313.072		4.48848	225.267		1.56575	203.909
												2.60958	269.345		4.59287	224.161		1.67013	213.368
															4.69725	226.147
												6.8893	284.33		4.80163	227.098		7.82875	214.017
												6.99368	321.84					7.93313	211.136
												7.09807	320.537					8.03752	210.624
											3	2.29643	278.272	303.822	4.07095	217.351	221.154	1.35698	235.652	213.377
												2.40082	319.333		4.17533	220.337		1.46137	214.097
												2.5052	266.349		4.27972	211.608		1.56575	209.167
															4.3841	229.597
												6.15862	291.56		4.48848	226.879		7.09807	203.123
												6.263	326.121					7.20245	200.636
												6.36738	305.115					7.30683	211.227
											4	3.2359	276.784	295.31	6.1586	240.512	244.078	2.1921	251.95	228.883
												3.3403	295.631		6.263	242.355		2.2964	249.068
												3.4447	276.024		6.3674	241.517		2.4008	261.672
															6.4718	249.795
												9.2901	307.114		6.5762	246.21		10.2296	211.485
												9.3945	301.709					10.334	203.031
												9.4989	281.815					10.4383	200.13
																	212.883
											1	2.8184	276.361	296.451	5.0104	222.203		1.8789	213.72	208.88
												2.9227	300.584		5.1148	213.119		1.9833	211.821
												3.0271	261.067		5.2192	203.059		2.0877	208.212
															5.3236	213.15
												7.62	294.618		5.4279	214.534		8.6638	207.955
												7.7244	314.242					8.7682	202.022
												7.8288	249.598					8.8726	202
																	215.148
											2	4.1753	281.838	290.445	6.1586	223.453		3.1315	206.821	209.582
												4.2797	285.743		6.263	205.976		3.2359	205.619
												4.3841	266.545		6.3674	206.396		3.3403	219.251
															6.4718	224.766
												8.5594	290.961		6.5762	217.981		9.4989	211.44
												8.6638	303.239					9.6033	214.448
												8.7682	268.956					9.7077	203.444

## Sheet: Insert
BN580_NE_bk	BN580_Nplasm_bk	BN580_Cplasm_bk	BN1007_NE_bk	BN1007_Nplasm_bk	BN1007_Cplasm_bk		N/C WT	N/CT G12T	F test	t.test
311.163	85.5685	73.0255	348.892	88.2035	47.035		1.17176	1.87527	0.374758	0.432375
450.645	39.9279	51.9923	271.96	123.476	65.879		0.767957	1.87428
369.664	87.6553	35.4357	332.171	100.597	75.5807		2.47365	1.33099
407.833	55.8075	46.2558	705.048	356.55	152.083		1.2065	2.34445
333.959	39.5301	24.4662	607.039	141.715	106.662		1.6157	1.32865
281.781	49.4765	14.6963	309.473	91.7439	60.7817		3.36659	1.5094
308.661	62.2357	76.0355	316.106	66.4683	76.0778		0.818508	0.873688
320.951	53.9667	68.0845	260.391	37.8339	46.416		0.792643	0.815105
281.826	50.6231	68.9297	568.948	197.615	64.25		0.734417	3.07573
606.663	97.8665	366.946	294.417	109.538	42.237		0.266706	2.59342
273.883	70.0083	51.131	320.145	122.225	50.7725		1.36919	2.40731
408.245	60.3503	107.351	274.73	111.447	58.0727		0.562179	1.9191
280.441	63.8191	84.2227	642.324	236.828	99.2472		0.757743	2.38625
276.707	61.4307	72.7805	529.203	98.3601	66.1085		0.844054	1.48786
333.147	61.4931	62.7447	470.391	50.2463	45.9787		0.980053	1.09282
364.521	92.3671	75.446	209.683	97.2383	43.2012		1.22428	2.25083
305.313	36.4549	58.4045	300.99	115.387	66.344		0.62418	1.73922
339.789	57.1055	68.9837	366.602	107.462	58.7683		0.827812	1.82858
330.776	100.496	51.2442	314.472	104.417	59.7923		1.96112	1.74632
300.113	122.397	60.4615	206.093	102.499	60.6437		2.02437	1.69017
728.985	96.1877	84.7112	259.7	61.5383	47.7788		1.13548	1.28798
319.529	64.4313	55.1442	404.143	54.2829	65.8572		1.16842	0.824251
425.044	48.0371	70.7292	416.738	185.858	72.6385		0.67917	2.55868
506.695	140.245	90.4195	566.297	335.041	102.599		1.55105	3.26554
266.041	93.0431	61.59	306.348	104.735	64.8988		1.51069	1.61382
332.897	38.7693	69.9767	411.238	185.858	66.7885		0.554032	2.78279
355.65	83.0603	62.8108	294.45	153.971	27.0072		1.32239	5.7011
389.512	55.2837	73.0927	437.796	131.84	56.2335		0.756351	2.34452
341.305	49.1911	58.863	377.804	183.481	108.275		0.835688	1.69457
435.769	98.7735	65.8715	337.81	91.2649	69.376		1.49949	1.31551
437.551	40.2907	54.1903	359.545	89.0752	72.39		0.743503	1.23049
347.912	96.3341	49.7538	279.908	74.6695	54.274		1.93621	1.37579
392.199	43.4309	119.263	321.483	58.2005	73.0118		0.364159	0.797139
370.505	64.6443	74.8595	357.676	115.37	54.495		0.863542	2.11707
274.671	37.5687	59.0235	503.254	200.532	68.5503		0.636504	2.92533
354.545	48.1421	76.4868	276.702	112.631	70.9983		0.629417	1.58639
287.844	103.942	52.1758	336.489	127.549	67.047		1.99215	1.90237
267.907	126.4	47.4113	392.49	94.4729	58.6668		2.66602	1.61033
262.785	129.73	53.0063	200.759	110.597	48.339		2.44744	2.28795
265.518	134.21	55.967	562.825	163.69	74.134		2.39803	2.20802
408.373	90.1047	75.3843	323.678	62.957	63.3207		1.19527	0.994255
397.916	87.2323	72.7313	342.452	110.563	59.631		1.19938	1.85412
304.67	121.621	72.8658	294.848	95.5803	27.5817		1.66911	3.46535
259.481	54.8635	69.1273	182.631	143.606	63.8615		0.793659	2.2487
614.688	239.929	131.094	258.538	120.899	69.4387		1.83021	1.74109
279.365	90.3751	56.537	218.453	70.0481	207.385		1.59851	0.337768
290.05	114.385	73.9817	280.83	138.415	75.784		1.54613	1.82643
329.026	113.508	51.5218	309.142	133.316	42.4545		2.20311	3.14021
302.321	89.4401	64.0947	278.582	106.752	48.7373		1.39544	2.19036
490.493	200.594	110.84	335.457	163.288	58.5592		1.80977	2.78843
462.009	51.1927	285.622	387.146	112.018	69.413		0.179233	1.61379
226.062	107.295	32.4373	363.825	112.922	65.8863		3.30775	1.7139
240.889	92.3215	36.9052	324.13	103.975	72.9585		2.50159	1.42513
226.905	118.819	18.1385	544.395	133.782	67.5555		6.55062	1.98033
195.196	88.7345	44.1785	468.339	119.008	75.0965		2.00854	1.58473
231.596	75.5415	37.7545	207.105	26.0289	29.7095		2.00086	0.876114
238.012	75.4411	37.051	224.319	43.7841	14.3008		2.03614	3.06166
282.55	102.019	22.6955	279.222	50.9287	29.0317		4.49513	1.75424
221.658	89.4973	38.5435	206.438	51.1723	36.302		2.32198	1.40963
260.606	102.653	43.084	237.695	59.7479	18.1005		2.38262	3.3009
210.461	77.5275	46.694	204.406	61.3767	26.6352		1.66033	2.30434
290.83	165.404	69.603	232.529	54.8105	22.4085		2.3764	2.44597
234.247	91.6591	29.8822	216.32	55.7519	36.4633		3.06735	1.52899
255.283	106.625	34.858	213.975	43.6031	25.0295		3.05884	1.74207
354.048	104.905	78.0388	222.893	53.2941	38.181		1.34427	1.39583
285	96.1003	56.4762	148.766	43.1637	26.0523		1.70161	1.65681
353.702	128.339	41.3637	210.962	48.2611	15.636		3.10271	3.08654
313.727	120.42	61.7343	227.555	40.9439	8.6995		1.95062	4.70647
272.947	169.691	58.5313	387.05	91.8841	44.275		2.89914	2.0753
395.624	169.086	76.7297	355.375	87.3107	45.4582		2.20366	1.92068
283.649	121.661	70.087	264.49	51.3251	6.73975		1.73585	7.61528
431.089	148.168	53.8143	160.369	42.4427	17.306		2.75332	2.45248
331.344	115.217	57.9688	208.149	38.6741	22.5565		1.98757	1.71454
352.58	125.448	51.2982	179.365	36.7767	24.675		2.44547	1.49044
417.901	223.814	58.6863	164.446	51.1397	11.3217		3.81374	4.51694
318.524	148.867	48.7068	299.955	46.5623	24.4713		3.05638	1.90273
364.635	74.0765	69.0645	219.17	54.7981	30.759		1.07257	1.78153
354.883	185.787	56.3232	250.224	67.4515	37.071		3.29859	1.81952
354.812	186.345	61.0657	369.469	111.006	54.5877		3.05156	2.03353
381.617	132.789	58.3522	253.565	45.9567	23.9318		2.27564	1.92032
338.167	134.274	74.5353	277.788	60.7785	21.1885		1.80148	2.86847
281.928	91.9941	77.9603	184.685	44.8275	25.8305		1.18001	1.73545
301.811	111.087	77.649	338.331	55.0125	26.6803		1.43062	2.06192
338.18	182.086	84.2798	255.833	80.0291	41.873		2.16049	1.91123
374.865	134.458	58.0842	244.334	46.7465	43.45		2.31489	1.07587
553.514	129.757	32.7352	210.084	35.0381	36.3627		3.96383	0.963571
373.742	154.579	71.7577	-204.661	-204.661	-204.661		2.15418	1
336.793	198.426	66.3193	220.493	63.6487	48.2672		2.99198	1.31867
422.087	129.323	62.5532	229.303	14.3607	38.8158		2.06742	0.369971
358.881	159.585	45.012	233.218	48.8411	150.03		3.54539	0.325542
291.308	141.382	80.2913	517.639	78.0585	44.6885		1.76086	1.74672
404.825	135.974	51.6243	236.459	30.5365	35.9233		2.6339	0.850048
311.358	128.899	57.3645	274.305	36.3613	49.103		2.24701	0.740511
439.853	150.83	22.6502	201.828	36.7051	49.3768		6.65913	0.743368
341.3	147.04	54.2863	175.865	43.6999	37.6352		2.7086	1.16114
398.466	118.622	82.3777	433.734	97.9039	38.6		1.43998	2.53637
289.23	125.068	68.116	283.657	22.3375	34.3438		1.83611	0.650409
366.595	114.742	77.1045	211.332	47.5207	20.5255		1.48813	2.3152
379.748	181.618	83.2328	166.885	50.9179	34.4993		2.18205	1.47591
418.619	181.338	71.6827	559.076	129.107	125.234		2.52973	1.03092
293.725	129.112	72.2013	525.428	106.295	65.8047		1.78821	1.61531
389.924	156.306	68.4798	559.368	148.859	74.1515		2.28252	2.0075
85.5193	16.7815	3.037	968.57	379.096	102.113		5.52568	3.71251
98.8288	16.7783	14.6745	199.03	48.4839	20.0852		1.14336	2.41391
76.324	24.7616	2.76343	174.888	50.7351	21.9765		8.96046	2.30861
101.135	14.0825	8.34833	192.319	49.1065	0.7615		1.68686	64.4865
71.5977	25.9574	9.20902	351.34	46.9527	24.5237		2.8187	1.91458
73.398	18.563	2.59122	198.426	43.1421	24.1305		7.16382	1.78787
99.319	3.2993	7.90667	166.006	67.8397	6.5995		0.417281	10.2795
142.726	30.4273	9.65083	285.973	52.1091	3.9445		3.15282	13.2106
85.78	22.9465	4.879	236.579	35.5863	23.712		4.70312	1.50077
80.4663	18.6519	3.60033	209.142	31.5835	19.2993		5.1806	1.63651
83.4263	12.6219	7.453	275.766	98.4937	26.293		1.69353	3.746
123.323	15.4753	2.84917	421.583	84.6295	27.9475		5.43152	3.02816
87.6752	16.3162	8.59217	175.436	58.4235	19.3633		1.89896	3.01724
126.67	16.9947	7.296	230.593	57.4557	28.5347		2.32932	2.01353
70.355	17.2915	0.403167	265.747	69.8155	13.868		42.8892	5.03429
104.417	5.3717	14.3152	257.155	30.7735	31.983		0.375245	0.962183
100.417	0.4169	4.7205	394.965	105.088	41.576		0.0883169	2.52762
80.5182	0.5821	5.74867	325.921	80.8847	26.7797		0.101258	3.02037
115.7	19.4799	-0.676833	245.017	59.3887	47.0097		-28.7809	1.26333
164.903	17.7931	2.04067	216.574	62.7123	29.1555		8.71926	2.15096
111.348	22.3483	10.1205	248.619	57.3223	30.198		2.20822	1.89822
101.48	5.4915	7.49833	257.274	51.2219	25.2563		0.732363	2.02809
119.048	8.3627	11.3945	359.889	88.6767	42.3567		0.733924	2.09357
102.416	20.0823	-1.77417	252.796	70.7245	38.2978		-11.3193	1.8467
			107.608	25.2137	10.4565			2.41129
			141.804	18.5585	22.9372			0.809099
			67.542	24.5397	18.861			1.30108
			132.679	12.7133	30.258			0.420163
			282.48	38.2111	14.4313			2.6478
			116.055	31.8177	7.72175			4.12053
			140.395	33.2945	17.611			1.89055
			127.225	42.7447	19.92			2.14582
			116.081	22.9197	11.6695			1.96407
			119.645	47.3517	14.9403			3.1694
			116.796	27.9961	8.284			3.37954
			123.165	39.3302	18.3373			2.14483
			102.124	19.8683	16.5727			1.19885
			111.393	15.5821	28.9148			0.538898
			109.449	21.5583	5.79775			3.71839
			100.129	18.2513	7.4675			2.4441
			99.16	16.4929	8.7155			1.89236
			90.648	39.4163	24.222			1.62729
			91.7897	8.22125	4.218			1.94909
			85.7837	10.4863	4.9205			2.13114
