# Supplementary material for: A human progeria-associated BAF-1 mutation modulates gene expression and accelerates aging in C. elegans
Source: EMBO J. 2024 Oct 4;43(22):18. doi: 10.1038/s44318-024-00261-8 (PMC11574047; doi:10.1038/s44318-024-00261-8)
Supplement: Supplementary file 15 — Source data Fig. 4 [file 44318_2024_261_MOESM15_ESM.zip]

Archive with 9 entries (5 files):
- Figure 7/
- Figure 7/7A/
- Figure 7/7A/Statistics.txt
- Figure 7/7A/Survival_oxidative_stress.xlsx
- Figure 7/7B/
- Figure 7/7B/UV_assay.xlsx
- Figure 7/7C/
- Figure 7/7C/Statistics.txt
- Figure 7/7C/Survival_heat_stress.xlsx
