# Supplementary material for: A human progeria-associated BAF-1 mutation modulates gene expression and accelerates aging in C. elegans
Source: EMBO J. 2024 Oct 4;43(22):18. doi: 10.1038/s44318-024-00261-8 (PMC11574047; doi:10.1038/s44318-024-00261-8)
Supplement: Supplementary file 15 — Source data Fig. 4 [file 44318_2024_261_MOESM15_ESM.zip › Figure 7/7A/Statistics.txt]

median survival

Call: survfit(formula = Surv(time, status == 1) ~ strain)

   1 observation deleted due to missingness 
           n events median 0.95LCL 0.95UCL
strain=1 409    404   1.97    1.94    1.99
strain=2 376    376   2.26    2.20    2.31
strain1 = WT
strain2 = baf-1(G12T)

Call:
survdiff(formula = Surv(time, status == 1) ~ strain)

n=785, 1 observation deleted due to missingness.

           N Observed Expected (O-E)^2/E (O-E)^2/V
strain=1 409      404      235     121.0       203
strain=2 376      376      545      52.3       203

 Chisq= 203  on 1 degrees of freedom, p= <2e-16 
