# Supplementary material for: A human progeria-associated BAF-1 mutation modulates gene expression and accelerates aging in C. elegans
Source: EMBO J. 2024 Oct 4;43(22):18. doi: 10.1038/s44318-024-00261-8 (PMC11574047; doi:10.1038/s44318-024-00261-8)
Supplement: Supplementary file 15 — Source data Fig. 4 [file 44318_2024_261_MOESM15_ESM.zip › Figure 7/7A/Survival_oxidative_stress.xlsx]

## Sheet: Legend
Figure 7A - Survival to oxidative stress
strain	1 = N2 WT; 2 = BN808 baf-1(G12T)
time	days from start of experiment
status	0 = censored; 1 = dead

## Sheet: Data
strain	time	status
1	0.50838	1
1	0.715324	1
1	0.869491	1
1	0.952824	1
1	1.10421	1
1	1.16116	1
1	1.16116	1
1	1.2306	1
1	1.27227	1
1	1.27227	1
1	1.29866	1
1	1.34171	1
1	1.34171	1
1	1.3556	1
1	1.38199	1
1	1.43894	1
1	1.45282	1
1	1.46532	1
1	1.46532	1
1	1.46532	1
1	1.46532	1
1	1.49449	1
1	1.49449	1
1	1.49449	0
1	1.49449	1
1	1.49449	1
1	1.50699	1
1	1.50838	0
1	1.50838	1
1	1.52088	1
1	1.53477	1
1	1.53616	1
1	1.53616	1
1	1.54866	1
1	1.55005	1
1	1.57644	1
1	1.57644	1
1	1.57644	1
1	1.59171	1
1	1.6181	1
1	1.61949	1
1	1.61949	1
1	1.61949	1
1	1.63338	1
1	1.63338	1
1	1.63338	1
1	1.63338	1
1	1.63338	1
1	1.64588	1
1	1.64588	1
1	1.64727	1
1	1.65977	1
1	1.66116	1
1	1.67366	1
1	1.68755	1
1	1.68755	1
1	1.68894	1
1	1.68894	1
1	1.68894	1
1	1.68894	1
1	1.68894	1
1	1.68894	1
1	1.68894	1
1	1.68894	1
1	1.68894	1
1	1.68894	1
1	1.68894	1
1	1.70144	1
1	1.70282	1
1	1.70282	1
1	1.70282	1
1	1.70282	1
1	1.70282	1
1	1.71532	1
1	1.71532	1
1	1.71532	1
1	1.71532	1
1	1.71671	1
1	1.72921	1
1	1.72921	1
1	1.72921	1
1	1.7306	1
1	1.7306	1
1	1.7431	1
1	1.7431	1
1	1.7431	1
1	1.75699	1
1	1.75699	1
1	1.75699	1
1	1.75699	1
1	1.75699	1
1	1.75838	1
1	1.77088	1
1	1.77227	1
1	1.77227	1
1	1.77227	1
1	1.77227	1
1	1.77227	1
1	1.77227	1
1	1.78616	1
1	1.78616	1
1	1.78616	1
1	1.78616	1
1	1.78616	1
1	1.78616	1
1	1.78616	1
1	1.78616	1
1	1.79866	1
1	1.79866	1
1	1.80005	1
1	1.80005	1
1	1.80005	1
1	1.81394	1
1	1.81394	1
1	1.81394	1
1	1.82644	1
1	1.82644	1
1	1.82644	1
1	1.82644	1
1	1.82782	1
1	1.82782	1
1	1.82782	1
1	1.82782	1
1	1.82782	1
1	1.82782	1
1	1.84032	1
1	1.84032	1
1	1.84032	1
1	1.84032	1
1	1.84032	1
1	1.84171	1
1	1.84171	1
1	1.84171	1
1	1.84171	1
1	1.84171	1
1	1.84171	1
1	1.84171	1
1	1.84171	1
1	1.84171	1
1	1.84171	1
1	1.85421	1
1	1.8556	1
1	1.8556	1
1	1.8556	1
1	1.8556	1
1	1.8556	1
1	1.8556	1
1	1.8681	1
1	1.8681	1
1	1.86949	1
1	1.86949	1
1	1.86949	1
1	1.86949	1
1	1.88199	1
1	1.88338	1
1	1.88338	1
1	1.88338	1
1	1.88338	1
1	1.89727	1
1	1.89727	1
1	1.89727	1
1	1.89727	1
1	1.89727	1
1	1.89727	1
1	1.90977	1
1	1.90977	1
1	1.90977	1
1	1.90977	1
1	1.90977	1
1	1.90977	1
1	1.91116	1
1	1.91116	1
1	1.91116	1
1	1.91116	1
1	1.91116	1
1	1.91116	1
1	1.91116	1
1	1.91116	1
1	1.91116	1
1	1.92366	1
1	1.92366	1
1	1.92505	1
1	1.92505	1
1	1.92505	1
1	1.92505	1
1	1.93755	1
1	1.93755	1
1	1.93755	1
1	1.93755	1
1	1.93894	1
1	1.93894	1
1	1.95144	1
1	1.95144	1
1	1.95144	1
1	1.95144	1
1	1.95144	1
1	1.95282	1
1	1.95282	1
1	1.95282	1
1	1.95282	1
1	1.96532	1
1	1.96532	1
1	1.96671	1
1	1.96671	1
1	1.96671	1
1	1.96671	1
1	1.96671	1
1	1.97921	1
1	1.97921	1
1	1.97921	1
1	1.97921	1
1	1.9806	1
1	1.9806	1
1	1.9806	1
1	1.9806	1
1	1.9806	1
1	1.9806	1
1	1.9806	1
1	1.9806	1
1	1.9931	1
1	1.9931	1
1	1.9931	1
1	1.9931	1
1	1.99449	1
1	1.99449	1
1	1.99449	1
1	1.99449	1
1	1.99449	1
1	1.99449	1
1	1.99449	1
1	1.99449	1
1	2.00699	1
1	2.00699	1
1	2.00838	1
1	2.00838	1
1	2.02088	1
1	2.02088	1
1	2.02088	1
1	2.02227	1
1	2.03477	1
1	2.03477	1
1	2.03477	1
1	2.03616	1
1	2.04866	1
1	2.05005	0
1	2.05005	1
1	2.05005	1
1	2.05005	1
1	2.05005	1
1	2.05005	1
1	2.05005	1
1	2.05005	1
1	2.06255	0
1	2.06255	1
1	2.06255	1
1	2.06255	1
1	2.06255	1
1	2.06255	1
1	2.06255	1
1	2.06255	1
1	2.06394	1
1	2.06394	1
1	2.06394	1
1	2.06394	1
1	2.06394	1
1	2.06394	1
1	2.06394	1
1	2.06394	1
1	2.06394	1
1	2.07644	1
1	2.07644	1
1	2.07644	1
1	2.07782	0
1	2.07782	1
1	2.07782	1
1	2.07782	1
1	2.07782	1
1	2.07782	1
1	2.07782	1
1	2.09171	1
1	2.09171	1
1	2.10421	1
1	2.10421	1
1	2.1056	1
1	2.1056	1
1	2.1056	1
1	2.1056	1
1	2.1056	1
1	2.1181	1
1	2.11949	1
1	2.11949	1
1	2.11949	1
1	2.11949	1
1	2.11949	1
1	2.11949	1
1	2.11949	1
1	2.13338	1
1	2.13338	1
1	2.13338	1
1	2.13338	1
1	2.13338	1
1	2.13338	1
1	2.13338	1
1	2.13338	1
1	2.13338	1
1	2.13338	1
1	2.13338	1
1	2.13338	1
1	2.13338	1
1	2.13338	1
1	2.13338	1
1	2.14588	1
1	2.14588	1
1	2.14588	1
1	2.14727	1
1	2.14727	1
1	2.14727	1
1	2.14727	1
1	2.14727	1
1	2.14727	1
1	2.16116	1
1	2.16116	1
1	2.16116	1
1	2.16116	1
1	2.16116	1
1	2.17505	1
1	2.17505	1
1	2.17505	1
1	2.17505	1
1	2.17505	1
1	2.17505	1
1	2.18755	1
1	2.18755	1
1	2.18894	1
1	2.18894	1
1	2.18894	1
1	2.18894	1
1	2.18894	1
1	2.18894	1
1	2.20144	1
1	2.20282	1
1	2.20282	1
1	2.20282	1
1	2.20282	1
1	2.20282	1
1	2.20282	1
1	2.20282	1
1	2.20282	1
1	2.20282	1
1	2.20282	1
1	2.21671	1
1	2.22921	1
1	2.2306	1
1	2.24449	1
1	2.24449	1
1	2.24449	1
1	2.24449	1
1	2.25838	1
1	2.25838	1
1	2.25838	1
1	2.27088	1
1	2.27227	1
1	2.27227	1
1	2.27227	1
1	2.27227	1
1	2.27227	1
1	2.27227	1
1	2.27227	1
1	2.27227	1
1	2.27227	1
1	2.28616	1
1	2.28616	1
1	2.28616	1
1	2.28616	1
1	2.30005	1
1	2.31394	1
1	2.31394	1
1	2.32782	1
1	2.32782	1
1	2.34171	1
1	2.34171	1
1	2.35421	1
1	2.3556	1
1	2.3556	1
1	2.36949	1
1	2.36949	1
1	2.36949	1
1	2.38338	1
1	2.38338	1
1	2.41116	1
1	2.41116	1
1	2.41116	1
1	2.41116	1
1	2.42505	1
1	2.42505	1
1	2.43894	1
1	2.43894	1
1	2.45282	1
1	2.45282	1
1	2.45282	1
1	2.45282	1
1	2.4806	1
1	2.4931	1
1	2.49449	1
1	2.50838	1
1	2.52088	1
1	2.52227	1
1	2.52227	1
1	2.53616	1
2	0.369491	1
2	0.50838	1
2	0.577824	1
2	0.591713	1
2	0.868102	1
2	0.911157	1
2	1.00838	1
2	1.05005	1
2	1.13338	1
2	1.24449	1
2	1.32782	1
2	1.34171	1
2	1.3556	1
2	1.41116	1
2	1.41116	1
2	1.42505	1
2	1.4806	1
2	1.4806	1
2	1.6181	1
2	1.64588	1
2	1.64588	1
2	1.64727	1
2	1.65977	1
2	1.66116	1
2	1.68894	1
2	1.70144	1
2	1.70282	1
2	1.70282	1
2	1.70282	1
2	1.71671	1
2	1.71671	1
2	1.71671	1
2	1.71671	1
2	1.71671	1
2	1.74449	1
2	1.74449	1
2	1.74449	1
2	1.77088	1
2	1.77088	1
2	1.77227	1
2	1.77227	1
2	1.78477	1
2	1.78477	1
2	1.81255	1
2	1.81394	1
2	1.81394	1
2	1.81394	1
2	1.81394	1
2	1.81394	1
2	1.82782	1
2	1.82782	1
2	1.8681	1
2	1.88338	1
2	1.88338	1
2	1.88338	1
2	1.88338	1
2	1.88338	1
2	1.89588	1
2	1.89588	1
2	1.89588	1
2	1.90977	1
2	1.90977	1
2	1.90977	1
2	1.91116	1
2	1.93755	1
2	1.93755	1
2	1.93755	1
2	1.93755	1
2	1.95144	1
2	1.95282	1
2	1.95282	1
2	1.95282	1
2	1.96671	1
2	1.96671	1
2	1.97921	1
2	1.9806	1
2	1.9931	1
2	1.9931	1
2	1.9931	1
2	1.9931	1
2	1.99449	1
2	1.99449	1
2	2.00838	1
2	2.02088	1
2	2.02088	1
2	2.02227	1
2	2.02227	1
2	2.02227	1
2	2.02227	1
2	2.02227	1
2	2.02227	1
2	2.02227	1
2	2.02227	1
2	2.03477	1
2	2.03616	1
2	2.05005	1
2	2.05005	1
2	2.06255	1
2	2.06255	1
2	2.06255	1
2	2.06255	1
2	2.07644	1
2	2.07644	1
2	2.07782	1
2	2.09171	1
2	2.09171	1
2	2.09171	1
2	2.09171	1
2	2.09171	1
2	2.09171	1
2	2.09171	1
2	2.09171	1
2	2.09171	1
2	2.10421	1
2	2.10421	1
2	2.10421	1
2	2.10421	1
2	2.10421	1
2	2.10421	1
2	2.1056	1
2	2.1056	1
2	2.1181	1
2	2.1181	1
2	2.11949	1
2	2.11949	1
2	2.11949	1
2	2.13338	1
2	2.13338	1
2	2.13338	1
2	2.13338	1
2	2.13338	1
2	2.14588	1
2	2.14588	1
2	2.14588	1
2	2.14588	1
2	2.15977	1
2	2.15977	1
2	2.15977	1
2	2.16116	1
2	2.16116	1
2	2.16116	1
2	2.16116	1
2	2.16116	1
2	2.16116	1
2	2.16116	1
2	2.16116	1
2	2.16116	1
2	2.17505	1
2	2.17505	1
2	2.17505	1
2	2.17505	1
2	2.18755	1
2	2.18755	1
2	2.18755	1
2	2.18755	1
2	2.18755	1
2	2.18755	1
2	2.18755	1
2	2.18755	1
2	2.18894	1
2	2.18894	1
2	2.18894	1
2	2.18894	1
2	2.20144	1
2	2.20144	1
2	2.20144	1
2	2.20144	1
2	2.20282	1
2	2.20282	1
2	2.20282	1
2	2.21671	1
2	2.22921
2	2.22921	1
2	2.22921	1
2	2.22921	1
2	2.22921	1
2	2.2306	1
2	2.2306	1
2	2.2306	1
2	2.2306	1
2	2.24449	1
2	2.24449	1
2	2.24449	1
2	2.24449	1
2	2.24449	1
2	2.24449	1
2	2.24449	1
2	2.25838	1
2	2.25838	1
2	2.27088	1
2	2.27088	1
2	2.27088	1
2	2.27088	1
2	2.27227	1
2	2.27227	1
2	2.28616	1
2	2.28616	1
2	2.28616	1
2	2.28616	1
2	2.30005	1
2	2.30005	1
2	2.30005	1
2	2.30005	1
2	2.30005	1
2	2.31255	1
2	2.31394	1
2	2.31394	1
2	2.31394	1
2	2.31394	1
2	2.31394	1
2	2.32782	1
2	2.32782	1
2	2.32782	1
2	2.32782	1
2	2.34171	1
2	2.34171	1
2	2.34171	1
2	2.34171	1
2	2.34171	1
2	2.35421	1
2	2.35421	1
2	2.3556	1
2	2.3556	1
2	2.3556	1
2	2.3556	1
2	2.3556	1
2	2.3556	1
2	2.3681	1
2	2.3681	1
2	2.36949	1
2	2.36949	1
2	2.36949	1
2	2.36949	1
2	2.36949	1
2	2.36949	1
2	2.36949	1
2	2.36949	1
2	2.38338	1
2	2.38338	1
2	2.38338	1
2	2.38338	1
2	2.39588	1
2	2.39727	1
2	2.39727	1
2	2.39727	1
2	2.40977	1
2	2.40977	1
2	2.40977	1
2	2.41116	1
2	2.42505	1
2	2.42505	1
2	2.42505	1
2	2.42505	1
2	2.42505	1
2	2.42505	1
2	2.43755	1
2	2.43755	1
2	2.43755	1
2	2.43755	1
2	2.43894	1
2	2.43894	1
2	2.43894	1
2	2.43894	1
2	2.43894	1
2	2.45282	1
2	2.45282	1
2	2.45282	1
2	2.45282	1
2	2.45282	1
2	2.45282	1
2	2.45282	1
2	2.46671	1
2	2.46671	1
2	2.46671	1
2	2.46671	1
2	2.46671	1
2	2.47921	1
2	2.4806	1
2	2.4806	1
2	2.4806	1
2	2.4806	1
2	2.4806	1
2	2.4806	1
2	2.4806	1
2	2.4931	1
2	2.49449	1
2	2.49449	1
2	2.49449	1
2	2.49449	1
2	2.49449	1
2	2.49449	1
2	2.49449	1
2	2.50838	1
2	2.50838	1
2	2.52088	1
2	2.52227	1
2	2.52227	1
2	2.52227	1
2	2.52227	1
2	2.52227	1
2	2.52227	1
2	2.52227	1
2	2.52227	1
2	2.52227	1
2	2.52227	1
2	2.52227	1
2	2.52227	1
2	2.53477	1
2	2.53616	1
2	2.55005	1
2	2.55005	1
2	2.56255	1
2	2.56255	1
2	2.56394	1
2	2.57782	1
2	2.57782	1
2	2.59171	1
2	2.6056	1
2	2.6056	1
2	2.6181	1
2	2.61949	1
2	2.61949	1
2	2.63338	1
2	2.63338	1
2	2.63338	1
2	2.66116	1
2	2.66116	1
2	2.66116	1
2	2.66116	1
2	2.66116	1
2	2.68755	1
2	2.68755	1
2	2.68894	1
2	2.70282	1
2	2.70282	1
2	2.72921	1
2	2.7306	1
2	2.7306	1
2	2.7306	1
2	2.7306	1
2	2.7306	1
2	2.7306	1
2	2.74449	1
2	2.78477	1
2	2.80005	1
2	2.80005	1
2	2.81255	1
2	2.84171	1
2	2.86949	1
2	2.86949	1
2	2.86949	1
2	2.86949	1
2	2.88338	1
2	2.88338	1
2	2.88338	1
2	2.89727	1
2	2.93894	1
2	2.93894	1
2	2.93894	1
2	2.93894	1
2	2.93894	1
2	2.93894	1
2	2.93894	1
2	3.00838	1
2	3.02227	1
2	3.02227	1
2	3.09171	1
2	3.10421	1
2	3.11949	1
2	3.14727	1
2	3.14727	1
2	3.14727	1
2	3.18894	1
2	3.21671	1
2	3.21671	1
2	3.21671	1
2	3.2306	1
