# Supplementary material for: A human progeria-associated BAF-1 mutation modulates gene expression and accelerates aging in C. elegans
Source: EMBO J. 2024 Oct 4;43(22):18. doi: 10.1038/s44318-024-00261-8 (PMC11574047; doi:10.1038/s44318-024-00261-8)
Supplement: Supplementary file 15 — Source data Fig. 4 [file 44318_2024_261_MOESM15_ESM.zip › Figure 7/7B/UV_assay.xlsx]

## Sheet: Legend
Figure 7B - Survival UV irradiation
Replica 1-8	independent experiment identifier
Strain	N2 WT; BN808 baf-1(G12T)
0J	Control; no irradiation
25J	Irradiation with 25J

## Sheet: Data
Replica 1							Replica 2
		nº total emb	nº unhatched eggs	nº larvae	% larvae				nº total emb	nº unhatched eggs	nº larvae	% larvae
N2	0 J	28	0	28	100		N2	0 J	39	1	38	97.4359
	25 J	62	7	55	88.7097			25 J	49	30	19	38.7755
BN808	0 J	62	1	61	98.3871		BN808	0 J	54	0	54	100
	25 J	46	19	27	58.6957			25 J	51	21	30	58.8235
Replica 3							Replica 4
		nº total emb	nº unhatched eggs	nº larvae	% larvae				nº total emb	nº unhatched eggs	nº larvae	% larvae
N2	0 J	58	0	58	100		N2	0 J	62	0	62	100
	25 J	59	23	36	61.0169			25 J	59	4	55	93.2203
BN808	0 J	60	4	56	93.3333		BN808	0 J	65	0	65	100
	25 J	57	32	25	43.8596			25 J	41	14	27	65.8537
Replica 5							Replica 6
		nº total emb	nº unhatched eggs	nº larvae	% larvae				nº total emb	nº unhatched eggs	nº larvae	% larvae
N2	0 J	45	0	45	100		N2	0 J	67	0	67	100
	25 J	52	13	39	75			25 J	51	8	43	84.3137
BN808	0 J	53	0	53	100		BN808	0 J	28	0	28	100
	25 J	52	23	29	55.7692			25 J	27	13	14	51.8519
Replica 7							Replica 8
		nº total emb	nº unhatched eggs	nº larvae	% larvae				nº total emb	nº unhatched eggs	nº larvae	% larvae		4
N2	0 J	63	0	63	100		N2	0 J	52	0	52	100
	25 J	57	16	41	71.9298			25 J	74	13	61	82.4324
BN808	0 J	70	0	70	100		BN808	0 J	64	0	64	100
	25 J	66	21	45	68.1818			25 J	62	18	44	70.9677
	Replica 1	Replica 2	Replica 3	Replica 4	Replica 5	Replica 6	Replica 7	Replica 8		t.test
N2 0J	100	97.4359	100	100	100	100	100	100
BN808 0J	98.3871	100	93.3333	100	100	100	100	100		0.434897
N2 25J	88.7097	38.7755	61.0169	93.2203	75	84.3137	71.9298	82.4324
BN808 25J	58.6957	58.8235	43.8596	65.8537	55.7692	51.8519	68.1818	70.9677		0.0478086
