# Supplementary material for: A human progeria-associated BAF-1 mutation modulates gene expression and accelerates aging in C. elegans
Source: EMBO J. 2024 Oct 4;43(22):18. doi: 10.1038/s44318-024-00261-8 (PMC11574047; doi:10.1038/s44318-024-00261-8)
Supplement: Supplementary file 15 — Source data Fig. 4 [file 44318_2024_261_MOESM15_ESM.zip › Figure 7/7C/Statistics.txt]

median survival

Call: survfit(formula = Surv(time, status == 1) ~ strain)

           n events median 0.95LCL 0.95UCL
strain=1 180    170      6       6       6
strain=2 180    175      5       5       5
strain1 = WT
strain2 = baf-1(G12T)

Call:
survdiff(formula = Surv(time, status == 1) ~ strain)

           N Observed Expected (O-E)^2/E (O-E)^2/V
strain=1 180      170      200      4.51      19.2
strain=2 180      175      145      6.23      19.2

 Chisq= 19.2  on 1 degrees of freedom, p= 1e-05 
