# Supplementary material for: A human progeria-associated BAF-1 mutation modulates gene expression and accelerates aging in C. elegans
Source: EMBO J. 2024 Oct 4;43(22):18. doi: 10.1038/s44318-024-00261-8 (PMC11574047; doi:10.1038/s44318-024-00261-8)
Supplement: Supplementary file 15 — Source data Fig. 4 [file 44318_2024_261_MOESM15_ESM.zip › Figure 7/7C/Survival_heat_stress.xlsx]

## Sheet: Legend
Figure 7C - Survival heat stress
experiment	independent experiment identifier
strain	1 = N2 WT; 2 = BN808 baf-1(G12T)
time	hours at 35C
status	0 = censored; 1 = dead

## Sheet: Data
experiment	strain	time	status
1	1	4	1
1	1	4	1
1	1	5	1
1	1	5	1
1	1	5	1
1	1	6	1
1	1	6	1
1	1	6	1
1	1	7	1
1	1	7	1
1	1	7	1
1	1	7	1
1	1	7	1
1	1	8	0
1	1	8	1
1	1	8	1
1	1	8	1
1	1	8	1
1	1	8	1
1	1	8	1
1	1	3	1
1	1	3	0
1	1	4	1
1	1	4	0
1	1	5	1
1	1	5	1
1	1	5	1
1	1	6	1
1	1	6	1
1	1	6	1
1	1	6	1
1	1	6	1
1	1	7	1
1	1	7	1
1	1	7	1
1	1	8	1
1	1	8	1
1	1	8	1
1	1	10	1
1	1	10	1
1	1	5	1
1	1	5	1
1	1	6	0
1	1	6	1
1	1	6	1
1	1	6	1
1	1	6	1
1	1	6	1
1	1	6	1
1	1	6	1
1	1	6	1
1	1	7	1
1	1	7	1
1	1	7	1
1	1	7	1
1	1	7	1
1	1	7	1
1	1	7	1
1	1	8	1
1	1	8	1
1	2	3	1
1	2	4	1
1	2	5	1
1	2	5	1
1	2	5	1
1	2	6	1
1	2	6	1
1	2	6	1
1	2	6	1
1	2	6	1
1	2	6	1
1	2	7	1
1	2	7	1
1	2	7	1
1	2	7	1
1	2	7	1
1	2	7	1
1	2	8	1
1	2	8	1
1	2	9	1
1	2	4	1
1	2	4	1
1	2	4	1
1	2	5	1
1	2	5	1
1	2	5	1
1	2	5	1
1	2	6	1
1	2	6	1
1	2	6	1
1	2	6	1
1	2	6	1
1	2	6	1
1	2	6	1
1	2	6	1
1	2	6	1
1	2	7	1
1	2	7	1
1	2	7	1
1	2	8	1
1	2	2	1
1	2	3	1
1	2	4	1
1	2	4	1
1	2	4	1
1	2	5	0
1	2	5	1
1	2	5	1
1	2	6	1
1	2	6	1
1	2	6	1
1	2	6	1
1	2	6	1
1	2	6	1
1	2	6	1
1	2	7	1
1	2	7	1
1	2	7	1
1	2	8	0
1	2	8	1
2	1	4	0
2	1	4	0
2	1	4	0
2	1	4	0
2	1	4	0
2	1	4	1
2	1	5	1
2	1	5	1
2	1	6	1
2	1	6	1
2	1	6	1
2	1	6	1
2	1	6	1
2	1	6	1
2	1	6	1
2	1	6	1
2	1	6	1
2	1	7	0
2	1	7	1
2	1	7	1
2	1	2	1
2	1	4	1
2	1	4	1
2	1	5	1
2	1	5	1
2	1	5	1
2	1	5	1
2	1	5	1
2	1	6	1
2	1	6	1
2	1	6	1
2	1	6	1
2	1	6	1
2	1	6	1
2	1	6	1
2	1	6	1
2	1	6	1
2	1	8	1
2	1	8	1
2	1	8	1
2	1	3	1
2	1	3	1
2	1	3	1
2	1	4	1
2	1	5	1
2	1	5	1
2	1	5	1
2	1	5	1
2	1	6	1
2	1	6	1
2	1	6	1
2	1	6	1
2	1	6	1
2	1	6	1
2	1	6	1
2	1	6	1
2	1	6	1
2	1	7	1
2	1	7	1
2	1	8	1
2	2	3	1
2	2	3	1
2	2	3	1
2	2	3	1
2	2	4	1
2	2	4	1
2	2	5	1
2	2	5	1
2	2	5	1
2	2	5	1
2	2	5	1
2	2	5	1
2	2	5	1
2	2	5	1
2	2	5	1
2	2	5	1
2	2	5	1
2	2	5	1
2	2	6	1
2	2	7	1
2	2	3	1
2	2	4	1
2	2	4	1
2	2	4	1
2	2	4	1
2	2	4	1
2	2	5	1
2	2	5	1
2	2	5	1
2	2	5	1
2	2	5	1
2	2	5	1
2	2	5	1
2	2	5	1
2	2	5	1
2	2	6	1
2	2	6	1
2	2	6	1
2	2	6	1
2	2	6	1
2	2	2	1
2	2	2	1
2	2	4	1
2	2	4	1
2	2	4	1
2	2	4	1
2	2	5	1
2	2	5	1
2	2	5	1
2	2	5	1
2	2	5	1
2	2	5	1
2	2	5	1
2	2	5	1
2	2	5	1
2	2	5	1
2	2	5	1
2	2	5	1
2	2	6	1
2	2	6	1
3	1	2	1
3	1	4	1
3	1	4	1
3	1	4	1
3	1	4	1
3	1	4	1
3	1	5	1
3	1	5	1
3	1	5	1
3	1	5	1
3	1	5	1
3	1	5	1
3	1	5	1
3	1	5	1
3	1	6	1
3	1	6	1
3	1	6	1
3	1	6	1
3	1	6	1
3	1	6	1
3	1	4	1
3	1	4	1
3	1	4	1
3	1	5	1
3	1	5	1
3	1	5	1
3	1	5	1
3	1	5	1
3	1	5	1
3	1	5	1
3	1	5	1
3	1	5	1
3	1	5	1
3	1	5	1
3	1	6	1
3	1	6	1
3	1	6	1
3	1	6	1
3	1	7	1
3	1	7	1
3	1	4	1
3	1	4	1
3	1	4	1
3	1	4	1
3	1	5	1
3	1	5	1
3	1	5	1
3	1	5	1
3	1	5	1
3	1	5	1
3	1	5	1
3	1	6	1
3	1	6	1
3	1	6	1
3	1	6	1
3	1	6	1
3	1	6	1
3	1	3	1
3	1	3	1
3	1	3	1
3	2	3	1
3	2	3	1
3	2	3	1
3	2	4	1
3	2	4	1
3	2	5	1
3	2	5	1
3	2	5	1
3	2	5	1
3	2	5	1
3	2	5	1
3	2	5	1
3	2	5	1
3	2	5	1
3	2	6	1
3	2	6	1
3	2	6	1
3	2	6	1
3	2	6	1
3	2	6	1
3	2	3	1
3	2	3	1
3	2	3	1
3	2	3	1
3	2	4	1
3	2	4	1
3	2	4	1
3	2	5	1
3	2	5	1
3	2	5	1
3	2	5	1
3	2	5	1
3	2	5	1
3	2	5	1
3	2	5	1
3	2	5	1
3	2	6	1
3	2	6	1
3	2	6	1
3	2	7	1
3	2	3	1
3	2	3	1
3	2	4	1
3	2	4	1
3	2	4	1
3	2	4	1
3	2	4	1
3	2	4	1
3	2	4	0
3	2	4	0
3	2	5	0
3	2	5	1
3	2	5	1
3	2	5	1
3	2	5	1
3	2	5	1
3	2	5	1
3	2	5	1
3	2	5	1
3	2	7	1
